# Supplementary material for: Targeted Intracellular Delivery of Amino Acids to Trophoblast Cells Reveals Proteomic Signatures of Cellular Utilisation
Source: Biomolecules. 2026 Apr 23;16(5):628. doi: 10.3390/biom16050628 (PMC13205100; doi:10.3390/biom16050628)
Supplement: Supplementary file 1 [file biomolecules-16-00628-s001.zip]

Archive with 10 entries (10 files):
- BeWo_SILAC_Data.xlsx
- Figure S1.pdf
- Figure S2.pdf
- Figure S3.pdf
- Figure S4.pdf
- Figure S5.pdf
- Figure S6.pdf
- Figure S7.pdf
- Figure S8.pdf
- Table S1.pdf
