# Supplementary material for: Targeted Intracellular Delivery of Amino Acids to Trophoblast Cells Reveals Proteomic Signatures of Cellular Utilisation
Source: Biomolecules. 2026 Apr 23;16(5):628. doi: 10.3390/biom16050628 (PMC13205100; doi:10.3390/biom16050628)
Supplement: Supplementary file 1 [file biomolecules-16-00628-s001.zip › BeWo_SILAC_Data.xlsx]

## Sheet: Sheet1
log2 Ratio H/L EC_lipos_1	log2 Ratio H/L EC_lipos_2	log2 Ratio H/L EC_lipos_3	log2 Ratio H/L Plain_lipos_1	log2 Ratio H/L Plain_lipos_2	log2 Ratio H/L Plain_lipos_3	log2 Ratio H/L SILAC_Ctrl_1	log2 Ratio H/L SILAC_Ctrl_2	log2 Ratio H/L SILAC_Ctrl_3	Protein IDs	Majority protein IDs	Protein names	Gene names	ANOVA Significant	Significant pairs	ANOVA p value	ANOVA q-value	Intensity L EC_lipos_1	Intensity H EC_lipos_1	Intensity L EC_lipos_2	Intensity H EC_lipos_2	Intensity L EC_lipos_3	Intensity H EC_lipos_3	Intensity L Plain_lipos_1	Intensity H Plain_lipos_1	Intensity L Plain_lipos_2	Intensity H Plain_lipos_2	Intensity L Plain_lipos_3	Intensity H Plain_lipos_3	Intensity L SILAC_Ctrl_1	Intensity H SILAC_Ctrl_1	Intensity L SILAC_Ctrl_2	Intensity H SILAC_Ctrl_2	Intensity L SILAC_Ctrl_3	Intensity H SILAC_Ctrl_3	Potential contaminant	Peptides	Sequence coverage [%]	Mol. weight [kDa]
-1.60832	-1.63299	-1.86633	-3.11454	-3.10206	-3.35809	-1.94792	-2.77753	-2.9253	O75348;A0A7I2V4K4;A0A7I2V3Q6;A0A7I2V375	O75348	V-type proton ATPase subunit G 1	ATP6V1G1	+	EC_lipos_Plain_lipos;EC_lipos_SILAC_Ctrl	0.00409284	0.0416727	35059000	11743000	30090000	10169000	35578000	37315000	37478000	8578900	25328000	7123600	29090000	9697000	32794000	10760000	24209000	7947400	21990000	7907100		3	36.4	13.757
-3.81596	-3.54269	-3.51659	-3.14345	-3.24244	-3.48229	-2.89344	-3.01554	-2.74849	F8VZJ2;A0A7I2V2K5;H0YHX9;A0A7I2V473;Q13765;E9PAV3;F8W0W4;F8VNW4;F8VZ58;Q9BZK3	F8VZJ2;A0A7I2V2K5;H0YHX9;A0A7I2V473;Q13765;E9PAV3;F8W0W4;F8VNW4	Nascent polypeptide-associated complex subunit alpha;Nascent polypeptide-associated complex subunit alpha, muscle-specific form	NACA	+	SILAC_Ctrl_EC_lipos;SILAC_Ctrl_Plain_lipos	0.00376523	0.0406923	402730000	23589000	310070000	21781000	335550000	18951000	66520000	0	275830000	19934000	454930000	21325000	294180000	18183000	260480000	22919000	160280000	24832000		5	51.5	15.016
-1.77705	-1.75911	-1.68339	-1.9086	-2.01025	-1.92095	-1.79366	-1.82434	-1.77211	Q01650;H0YJ95;A0A0C4DGL4;G3V4Z6;Q9UM01;Q92536	Q01650	Large neutral amino acids transporter small subunit 1	SLC7A5	+	EC_lipos_Plain_lipos;SILAC_Ctrl_Plain_lipos	0.00366194	0.0414902	207370000	34720000	138860000	35767000	183420000	34048000	163420000	36991000	157340000	30332000	156560000	34783000	205140000	36845000	151130000	37226000	273470000	41702000		5	10.8	55.01
-3.253	-3.10278	-3.14971	-1.45922	-1.55262	-1.77113	-1.26098	-1.28701	-1.30508	P50895;A0A087WXM8;K7ENU8	P50895;A0A087WXM8	Basal cell adhesion molecule	BCAM	+	Plain_lipos_EC_lipos;SILAC_Ctrl_EC_lipos;SILAC_Ctrl_Plain_lipos	1.10868e-06	0	7105000	3021300	26629000	5636000	5513400	1330900	20581000	8306000	27741000	6310300	25763000	4394400	19400000	8818100	23048000	5910900	41283000	8146100		6	15.3	67.404
-2.49054	-2.52292	-2.48092	-2.53032	-2.54078	-2.49574	-2.34117	-2.37692	-2.33614	P62937;F8WE65;C9J5S7;A0A7I2V5J5;E5RIZ5;A0A7P0S768;P0DN26;A0A0H2UH34;A0A0B4J2A2;A0A075B767;A0A075B759;Q9Y536;F5H284;P0DN37	P62937;F8WE65;C9J5S7	Peptidyl-prolyl cis-trans isomerase A;Peptidyl-prolyl cis-trans isomerase A, N-terminally processed;Peptidyl-prolyl cis-trans isomerase	PPIA	+	SILAC_Ctrl_EC_lipos;SILAC_Ctrl_Plain_lipos	0.00017978	0.0728	2761500000	392090000	2540700000	326060000	2673600000	322160000	3275400000	446060000	3665600000	465580000	3214200000	404710000	3305100000	435760000	2643100000	377050000	3567600000	511660000		8	61.8	18.012
-3.41412	-3.41817	-3.13374	-2.95411	-2.89486	-2.97177	-2.88619	-2.79766	-2.62674	M0R117;Q02543;M0R3D6;M0R1A7;M0R0P7	M0R117;Q02543;M0R3D6;M0R1A7;M0R0P7	60S ribosomal protein L18a	RPL18A	+	Plain_lipos_EC_lipos;SILAC_Ctrl_EC_lipos	0.00408999	0.0424444	240620000	0	359560000	27027000	296640000	2343900	374550000	31986000	403900000	27858000	365900000	24389000	419180000	32963000	304970000	24057000	316950000	34277000		8	50	18.079
-2.61945	-2.67052	-2.55597	-2.77774	-2.76847	-2.72872	-2.46586	-2.28462	-2.52259	E7EX17;P23588;F8VSC7;F8VP89;F8W0K0;F8VRU1;F8VYE9;F8VX11	E7EX17;P23588;F8VSC7;F8VP89;F8W0K0;F8VRU1;F8VYE9;F8VX11	Eukaryotic translation initiation factor 4B	EIF4B	+	SILAC_Ctrl_Plain_lipos	0.00658062	0.0493333	135080000	7799500	146940000	6656700	144920000	9653100	174310000	21493000	159880000	8549600	143560000	8482300	153790000	14804000	204980000	17046000	209960000	19184000		9	22.7	69.697
-2.71643	-2.78031	-2.77972	-2.71492	-2.75604	-2.74768	-2.52525	-2.61167	-2.41989	P62917;E9PKZ0;E9PKU4;G3V1A1;E9PP36	P62917;E9PKZ0;E9PKU4;G3V1A1;E9PP36	60S ribosomal protein L8	RPL8	+	SILAC_Ctrl_EC_lipos;SILAC_Ctrl_Plain_lipos	0.00505851	0.0465714	407290000	36278000	304000000	17830000	397700000	34846000	239270000	35173000	645950000	44437000	296790000	40169000	538810000	41257000	442040000	43755000	659100000	60695000		9	44.4	28.024
-1.78752	-1.83877	-1.70859	-1.88348	-1.82951	-1.8429	-1.63581	-1.57626	-1.5742	O95833	O95833	Chloride intracellular channel protein 3	CLIC3	+	SILAC_Ctrl_EC_lipos;SILAC_Ctrl_Plain_lipos	0.00124783	0.0435294	262090000	55474000	245930000	54453000	266930000	51489000	308570000	31722000	384040000	58913000	268440000	45490000	276660000	61292000	305280000	57329000	358680000	74194000		11	64.4	26.648
-2.51581	-2.53475	-2.5632	-2.63415	-2.68158	-2.58589	-2.4924	-2.46458	-2.44938	P09651;A0A7I2V3R8;F8W6I7;A0A7I2V3W0;A0A7I2V2L6;F8VZ49;Q32P51;F8VTQ5;A0A7I2YQX9;A0A2R8Y4L2;F8W646;A0A7I2V5U9;H0YH80;A0A7I2YQ85;A0A7I2V2Z4;F8VYN5;A0A7I2V3W4;A0A7I2YQV3;A0A7I2V3C7;A0A7I2V4M0;A0A7I2YQY2	P09651;A0A7I2V3R8;F8W6I7;A0A7I2V3W0;A0A7I2V2L6;F8VZ49;Q32P51;F8VTQ5;A0A7I2YQX9;A0A2R8Y4L2;F8W646	Heterogeneous nuclear ribonucleoprotein A1;Heterogeneous nuclear ribonucleoprotein A1, N-terminally processed;Heterogeneous nuclear ribonucleoprotein A1-like 2	HNRNPA1;HNRNPA1L2	+	EC_lipos_Plain_lipos;SILAC_Ctrl_Plain_lipos	0.00269767	0.042381	2094600000	225980000	2246300000	230540000	2058500000	257710000	3130400000	325210000	3158500000	309080000	2546800000	282160000	2371300000	284170000	2279900000	268690000	2641600000	374480000		12	37.1	38.746
-2.64747	-2.62184	-2.60806	-2.71388	-2.69937	-2.64467	-2.47843	-2.453	-2.49957	A0A7I2V5S2;A0A7I2YQC0;P06748;A0A7I2V433;A0A7I2V2X9;A0A7I2V3U2;A0A7I2V4G8;A0A7I2V3G5;A0A7I2V579;A0A7I2V5J8;E5RI98;E5RGW4	A0A7I2V5S2;A0A7I2YQC0;P06748;A0A7I2V433;A0A7I2V2X9;A0A7I2V3U2;A0A7I2V4G8;A0A7I2V3G5;A0A7I2V579;A0A7I2V5J8;E5RI98	Nucleophosmin	NPM1	+	SILAC_Ctrl_EC_lipos;SILAC_Ctrl_Plain_lipos	0.000232809	0.0578462	5441900000	584540000	6246000000	636500000	5071800000	679820000	6960900000	828200000	8491400000	846530000	6486000000	787030000	7795500000	825340000	5835900000	839410000	7324300000	984270000		12	57.4	33.875
-2.63075	-2.607	-2.58459	-2.69498	-2.66182	-2.62914	-2.50545	-2.4946	-2.43074	J3KTL2;Q07955;J3KSR8;J3QQV5;J3KSW7	J3KTL2;Q07955	Serine/arginine-rich splicing factor 1	SRSF1	+	SILAC_Ctrl_EC_lipos;SILAC_Ctrl_Plain_lipos	0.00122058	0.0448485	580350000	81636000	596390000	71345000	447070000	76977000	672760000	42637000	731170000	84926000	656850000	78990000	588290000	96513000	588920000	67645000	685910000	108950000		12	43.5	28.329
-2.77379	-2.83033	-2.79646	-2.89722	-2.89047	-2.86796	-2.7036	-2.69227	-2.63684	Q02878;F8VZ45;U3KQR5;F8VR69;F8VZA3;F8VWR1;F8VU16	Q02878	60S ribosomal protein L6	RPL6	+	EC_lipos_Plain_lipos;SILAC_Ctrl_EC_lipos;SILAC_Ctrl_Plain_lipos	0.000291151	0.0501333	654580000	65986000	672310000	62129000	625970000	61438000	800070000	93217000	1284000000	85761000	962780000	70252000	826570000	89233000	1028400000	88136000	1207200000	99939000		13	40.3	32.728
-2.88013	-2.91246	-2.93126	-3.00961	-2.97767	-2.93887	-2.72748	-2.76386	-2.77004	P62424;Q5T8U3;Q5T8U2	P62424;Q5T8U3	60S ribosomal protein L7a	RPL7A	+	SILAC_Ctrl_EC_lipos;SILAC_Ctrl_Plain_lipos	0.000211612	0.0683636	603330000	16606000	695650000	15635000	680170000	12556000	1013000000	20377000	641230000	18514000	586400000	12114000	908990000	19638000	643120000	18516000	710510000	22894000		13	49.2	29.995
-2.84446	-2.91844	-2.86407	-2.88417	-2.97574	-2.95489	-2.77448	-2.75672	-2.75779	P62701;Q8TD47;C9JEH7;P22090	P62701	40S ribosomal protein S4, X isoform	RPS4X	+	SILAC_Ctrl_EC_lipos;SILAC_Ctrl_Plain_lipos	0.00277958	0.0413636	777770000	61823000	696040000	57933000	532060000	52818000	1144000000	70681000	873180000	48266000	914560000	65603000	1015900000	58067000	1065500000	72433000	947750000	76301000		13	48.7	29.597
-2.37707	-2.28223	-2.34828	-2.41519	-2.45878	-2.42128	-2.23352	-2.23841	-2.1741	P37802;X6RJP6;C9J5W6;Q9UI15	P37802;X6RJP6	Transgelin-2	TAGLN2	+	EC_lipos_Plain_lipos;SILAC_Ctrl_EC_lipos;SILAC_Ctrl_Plain_lipos	0.00120677	0.0455	1286200000	91954000	1214100000	103080000	1044500000	84218000	1326000000	105180000	1530400000	118040000	1457000000	61607000	1429500000	115900000	1144000000	102340000	1532800000	127550000		13	76.4	22.391
-3.03884	-3.03801	-2.99378	-3.12532	-3.10433	-3.02915	-2.87144	-2.80319	-2.79576	C9J9K3;A0A8V8TMX1;A0A0C4DG17;A0A8V8TLA4;P08865;A0A8I5KQE6;F8WD59;A0A8V8TMP3;A0A8V8TMZ8	C9J9K3;A0A8V8TMX1;A0A0C4DG17;A0A8V8TLA4;P08865;A0A8I5KQE6;F8WD59;A0A8V8TMP3	40S ribosomal protein SA	RPSA	+	SILAC_Ctrl_EC_lipos;SILAC_Ctrl_Plain_lipos	0.000525748	0.0561818	1510600000	137660000	1530900000	113620000	1449300000	105010000	1346300000	109220000	1749900000	144320000	1073200000	88246000	1346500000	123940000	1281500000	94737000	1625100000	151570000		14	64.6	29.404
-2.13264	-2.10824	-2.05445	-2.13315	-2.18961	-2.12243	-2.00845	-1.96421	-1.98279	P31943;G8JLB6;E9PCY7;D6RIU0;H0YB39;D6RBM0;D6RIT2;D6RAM1;D6RFM3;D6RIH9;D6RJ04;D6RDU3;D6R9T0;E7EQJ0;E5RGV0;H0YBD7;E7EN40;H0YBG7;E5RGH4;D6RDL0;H0YAQ2;D6RF17;D6R9D3;E5RJ94	P31943;G8JLB6;E9PCY7;D6RIU0;H0YB39;D6RBM0;D6RIT2	Heterogeneous nuclear ribonucleoprotein H;Heterogeneous nuclear ribonucleoprotein H, N-terminally processed	HNRNPH1	+	SILAC_Ctrl_EC_lipos;SILAC_Ctrl_Plain_lipos	0.00270218	0.0413953	595300000	74993000	622460000	139760000	591920000	113280000	583750000	169510000	835640000	130700000	548900000	117360000	747490000	156270000	642570000	131700000	748060000	155080000		15	51.2	49.229
-2.17469	-2.22925	-2.23236	-2.24996	-2.3008	-2.23168	-2.02262	-1.98604	-2.02944	Q15365;J3QT27;F8VTZ0;H3BSP4;C9K0A2;F8WC71;C9IZV9;C9J7A9;C9JSA6;C9J5V4;C9JTY5;C9JZY3;C9J0A4;P57723	Q15365	Poly(rC)-binding protein 1	PCBP1	+	SILAC_Ctrl_EC_lipos;SILAC_Ctrl_Plain_lipos	0.000145685	0.104	1704900000	207710000	1540200000	186310000	1276900000	184810000	1893400000	222860000	1757500000	242280000	1835500000	208620000	2062300000	186350000	1305600000	252620000	2073200000	258850000		15	76.1	37.497
-2.46769	-2.42113	-2.41158	-2.48795	-2.58545	-2.54061	-2.32576	-2.39988	-2.38428	A0A0U1RRM4;P26599;A6NLN1;A0A7I2V621;A0A7I2V4H6;A0A6Q8PEX4;K7EKJ7;K7ES59;A0A0D9SF20;K7EK45;K7ELW5;A0A087WU68;A0A087WUW5	A0A0U1RRM4;P26599;A6NLN1;A0A7I2V621;A0A7I2V4H6;A0A6Q8PEX4;K7EKJ7	Polypyrimidine tract-binding protein 1	PTBP1	+	EC_lipos_Plain_lipos;SILAC_Ctrl_Plain_lipos	0.00604571	0.0470164	1025700000	84809000	778840000	76959000	645780000	82095000	1053300000	82015000	1089700000	90575000	1082100000	95328000	822710000	91745000	1128300000	90930000	1020300000	109340000		15	43	62.463
-2.42275	-2.41696	-2.36945	-2.42989	-2.37542	-2.40545	-2.30038	-2.24148	-2.23345	A0A7I2V4I6;P22626;A0A7I2V4N1;A0A7I2V3P1;A0A7I2V323;A0A7I2V4S4;A0A7I2V3P7;A0A087WUI2;A0A024RA28;A0A7I2V4N0;A0A7I2YQN4	A0A7I2V4I6;P22626;A0A7I2V4N1;A0A7I2V3P1;A0A7I2V323;A0A7I2V4S4;A0A7I2V3P7;A0A087WUI2;A0A024RA28;A0A7I2V4N0;A0A7I2YQN4	Heterogeneous nuclear ribonucleoproteins A2/B1	HNRNPA2B1;HNRPA2B1	+	SILAC_Ctrl_EC_lipos;SILAC_Ctrl_Plain_lipos	0.00184611	0.0428889	2308100000	328350000	3246900000	463870000	2196400000	324100000	3331700000	437520000	2622900000	383670000	2724800000	381070000	2535700000	354810000	2576400000	357410000	2902000000	461780000		16	59.1	34.259
-2.17299	-2.26521	-2.15611	-2.29803	-2.27007	-2.20836	-2.08045	-2.0526	-2.07753	P63244;J3KPE3;H0YAF8;H0Y8W2;D6RAC2;H0YAM7;D6REE5;D6R9L0;D6R9Z1;D6RHH4;D6RFX4;H0Y8R5;D6RF23;D6RFZ9;D6RBD0;E9PD14;D6RAU2;D6RHJ5;H0Y9P0;D6RGK8;D6R909;D6RDI0	P63244;J3KPE3;H0YAF8;H0Y8W2;D6RAC2;H0YAM7;D6REE5;D6R9L0;D6R9Z1;D6RHH4;D6RFX4	Guanine nucleotide-binding protein subunit beta-2-like 1;Guanine nucleotide-binding protein subunit beta-2-like 1, N-terminally processed	GNB2L1	+	SILAC_Ctrl_EC_lipos;SILAC_Ctrl_Plain_lipos	0.00511021	0.0457544	1436800000	184060000	1372200000	159180000	1115100000	151020000	2027700000	207810000	1377300000	149400000	1372100000	137170000	1656200000	199530000	1296200000	207750000	1966200000	175330000		17	75.4	35.076
-2.48859	-2.52193	-2.44481	-2.56713	-2.59693	-2.51829	-2.41912	-2.36788	-2.43105	P08758;D6RBL5;D6RBE9;E9PHT9;D6RCN3	P08758;D6RBL5;D6RBE9	Annexin A5;Annexin	ANXA5	+	SILAC_Ctrl_Plain_lipos	0.00679684	0.0496	2357500000	233280000	2408500000	234480000	1726000000	170150000	3025600000	288160000	2656100000	235420000	2394900000	263700000	2256200000	303170000	2104700000	284820000	3025800000	308270000		19	70	35.936
-2.94197	-2.90812	-2.89776	-2.95926	-2.97903	-2.93324	-2.76808	-2.77418	-2.75809	P60709;E7EVS6;A0A2R8Y793;G5E9R0;A0A6Q8PH58;A0A2R8YGF8;C9JUM1;C9JZR7;C9JTX5;A0A6Q8PGD7	P60709;E7EVS6;A0A2R8Y793	Actin, cytoplasmic 1;Actin, cytoplasmic 1, N-terminally processed	ACTB	+	SILAC_Ctrl_EC_lipos;SILAC_Ctrl_Plain_lipos	4.71524e-05	0.112	30630000000	2681100000	31282000000	2531100000	25830000000	2351000000	40177000000	2681300000	40020000000	2964500000	33480000000	2711200000	37406000000	3216900000	34226000000	3333800000	40299000000	3213300000		20	74.9	41.736
-2.66539	-2.68427	-2.63093	-2.70811	-2.69797	-2.6789	-2.50545	-2.49614	-2.43823	P68371	P68371	Tubulin beta-4B chain	TUBB4B	+	SILAC_Ctrl_EC_lipos;SILAC_Ctrl_Plain_lipos	0.000156711	0.091	7870400000	595330000	6181500000	522980000	5807300000	597110000	8000700000	506810000	9398000000	732340000	7733100000	608530000	6385400000	765520000	7815600000	932010000	9006800000	809940000		20	67.9	49.83
-2.7228	-2.71208	-2.76916	-2.72805	-2.79096	-2.74729	-2.62674	-2.63182	-2.6696	P06576;H0YH81;F8W079;F8W0P7;H0YI37	P06576;H0YH81;F8W079	ATP synthase subunit beta, mitochondrial;ATP synthase subunit beta	ATP5B	+	SILAC_Ctrl_EC_lipos;SILAC_Ctrl_Plain_lipos	0.00669905	0.050375	2030700000	144750000	2332800000	211280000	1931100000	195550000	2884800000	392330000	2285900000	209330000	2277700000	229160000	2951700000	317920000	2108200000	214480000	2864600000	303140000		21	61.8	56.559
-2.5871	-2.57536	-2.53308	-2.6416	-2.68334	-2.70962	-2.53124	-2.5558	-2.44945	M0R0C6;Q92945;M0R0I5;M0QYH3;M0QXW7;M0R3J3;M0R251;M0QYG1;M0R263	M0R0C6;Q92945;M0R0I5	Far upstream element-binding protein 2	KHSRP	+	EC_lipos_Plain_lipos;SILAC_Ctrl_Plain_lipos	0.0069374	0.0495758	418970000	22280000	521490000	21263000	399380000	23571000	724390000	27992000	660460000	32196000	498280000	23541000	577210000	33494000	469730000	21520000	523640000	30329000		21	38.8	76.65
-2.66365	-2.53099	-2.68864	-2.4202	-2.42229	-2.53977	-2.28209	-2.33541	-2.31897	Q9UQ80;F8VR77;F8W0A3;H0YIN7;F8VZ69	Q9UQ80;F8VR77	Proliferation-associated protein 2G4	PA2G4	+	Plain_lipos_EC_lipos;SILAC_Ctrl_EC_lipos	0.00300284	0.0422609	1077300000	20789000	1019000000	16195000	1038100000	17696000	1178700000	39900000	945690000	33695000	1083900000	28113000	1363200000	42745000	1084300000	15080000	1288800000	40116000		21	67.8	43.786
-2.13327	-2.15882	-2.15123	-2.20643	-2.23786	-2.30707	-1.99844	-2.08939	-2.03735	P60842;J3KT12;J3QS69;J3QL43;J3KTB5;J3QR64;Q14240;J3QLN6;E7EQG2;J3KSZ0;J3KS25;J3QKZ9;J3KTN0;J3KS93;J3KSN7;J3KT04;J3QL52;E7EMV8;J3QQP0;F8WE11;E9PBH4;C9JUF0	P60842;J3KT12;J3QS69;J3QL43;J3KTB5;J3QR64;Q14240;J3QLN6;E7EQG2	Eukaryotic initiation factor 4A-I;Eukaryotic initiation factor 4A-II;Eukaryotic initiation factor 4A-II, N-terminally processed	EIF4A1;EIF4A2	+	EC_lipos_Plain_lipos;SILAC_Ctrl_EC_lipos;SILAC_Ctrl_Plain_lipos	0.00222367	0.0456216	1896600000	223120000	2360600000	236590000	1824900000	180750000	3016300000	315260000	2112100000	247480000	2109300000	237850000	2382800000	349370000	1994100000	248700000	2568000000	298370000		22	58.9	46.153
-2.14739	-2.08467	-2.10563	-2.17456	-2.16936	-2.19667	-2.04151	-2.05206	-2.03653	P61978;S4R457;S4R359	P61978	Heterogeneous nuclear ribonucleoprotein K	HNRNPK	+	EC_lipos_Plain_lipos;SILAC_Ctrl_EC_lipos;SILAC_Ctrl_Plain_lipos	0.000599273	0.0537391	3191900000	368120000	3407700000	393510000	2743800000	322390000	4615000000	494270000	3308300000	396310000	3460300000	372880000	3016900000	392530000	2996900000	406410000	3026400000	476530000		22	62.2	50.976
-2.54692	-2.54448	-2.53124	-2.58892	-2.6295	-2.61017	-2.47554	-2.45253	-2.40683	Q9BQE3;F5H5D3;F8VVB9;F8VQQ4;F8VS66;F8VRZ4;F8VX09;F8VWV9;A0A7P0Z4A1;F8W0F6;C9JJQ8;C9JEV8;C9JQ00;F8VRK0;C9JDL2;Q9H853;C9K0S6	Q9BQE3;F5H5D3	Tubulin alpha-1C chain	TUBA1C	+	EC_lipos_Plain_lipos;SILAC_Ctrl_EC_lipos;SILAC_Ctrl_Plain_lipos	0.000453816	0.0612632	9081200000	645850000	8559600000	790040000	7455100000	720330000	10907000000	739350000	10285000000	705960000	8508400000	823470000	10757000000	776300000	9023300000	735540000	10823000000	1070900000		22	74.4	49.895
-2.58675	-2.63621	-2.63299	-2.70623	-2.68724	-2.67098	-2.53391	-2.52649	-2.59179	P04075;H3BQN4;J3KPS3;H3BPS8;H3BUH7;H3BR04;H3BMQ8;H3BU78;H3BR68;A0A3B3IS80;P05062	P04075;H3BQN4;J3KPS3;H3BPS8;H3BUH7;H3BR04	Fructose-bisphosphate aldolase A;Fructose-bisphosphate aldolase	ALDOA	+	SILAC_Ctrl_Plain_lipos	0.00289766	0.0416889	4308900000	98403000	5202800000	158910000	3136800000	102340000	5643300000	333440000	3861500000	165860000	4343900000	446750000	4004300000	325700000	4335400000	237640000	5136500000	263700000		23	79.1	39.42
-2.57846	-2.50447	-2.55047	-2.64584	-2.68242	-2.64178	-2.48811	-2.5187	-2.46275	P06733;A0A2R8Y6G6;K7EM90;A0A2R8YEM5;A0A2R8Y879;A0A2R8Y6I8;K7ERS8;P13929;P09104;A0A2R8YEG5;E5RI09;A0A2R8Y798;K7EPM1;K7EKN2;E5RGZ4;F5H0C8;E5RG95;F5H1C3	P06733;A0A2R8Y6G6	Alpha-enolase	ENO1	+	EC_lipos_Plain_lipos;SILAC_Ctrl_Plain_lipos	0.0013295	0.0422857	14110000000	374530000	9937100000	299160000	10686000000	283360000	15907000000	327480000	14971000000	358040000	15186000000	357540000	13800000000	364600000	11174000000	417480000	15449000000	443880000		23	69.4	47.168
-2.84632	-2.80723	-2.80925	-3.02221	-2.93203	-2.8998	-2.75857	-2.78697	-2.73822	Q02790;F5H1U3;H0YFG2;F5H120	Q02790	Peptidyl-prolyl cis-trans isomerase FKBP4;Peptidyl-prolyl cis-trans isomerase FKBP4, N-terminally processed	FKBP4	+	EC_lipos_Plain_lipos;SILAC_Ctrl_Plain_lipos	0.00356139	0.04112	634390000	34829000	754480000	44205000	621900000	20534000	1145400000	42530000	815880000	25255000	737110000	29554000	800150000	39197000	779920000	28897000	1044400000	43592000		23	63	51.804
-2.00058	-1.99407	-2.0011	-2.11117	-2.07546	-2.0793	-1.94898	-1.90953	-1.9185	A0A669KB05;C9JZR2;H0YC95;O60716;A0A669KB62;A0A804HIL4;A0A804HK15;A0A804HJM1;E9PKY0;E9PKL1	A0A669KB05;C9JZR2;H0YC95;O60716;A0A669KB62;A0A804HIL4;A0A804HK15	Catenin delta-1	CTNND1	+	EC_lipos_Plain_lipos;SILAC_Ctrl_EC_lipos;SILAC_Ctrl_Plain_lipos	6.27064e-05	0.1144	341250000	42230000	275560000	89785000	245720000	63644000	383030000	64299000	400930000	70101000	325010000	72685000	272570000	58294000	305250000	73713000	349380000	86695000		24	38.5	102.29
-3.05553	-3.05517	-3.08964	-3.04871	-3.084	-3.066	-2.83764	-2.88002	-2.81259	P26641	P26641	Elongation factor 1-gamma	EEF1G	+	SILAC_Ctrl_EC_lipos;SILAC_Ctrl_Plain_lipos	4.7116e-05	0.168	947450000	48699000	1045100000	45234000	784280000	30589000	1520900000	34209000	1418700000	54648000	1176600000	50946000	1225600000	75621000	1185500000	49589000	1219000000	56292000		24	69.6	50.118
-2.41074	-2.3055	-2.35557	-2.31459	-2.36714	-2.35071	-2.0754	-1.99229	-2.03712	P50453;P50452;H7BXK7;C9J7N5;A0A1B0GU38;O75830	P50453	Serpin B9	SERPINB9	+	SILAC_Ctrl_EC_lipos;SILAC_Ctrl_Plain_lipos	0.000122898	0.121333	766820000	71239000	780160000	90097000	759990000	77176000	1221100000	137350000	1269300000	130320000	1051000000	106230000	1136700000	170880000	748160000	114030000	935880000	95300000		24	75.5	42.403
-2.36023	-2.4351	-2.39388	-2.47105	-2.49029	-2.4653	-2.30486	-2.31696	-2.31043	P07355;H0YMW4;H0YN42;H0YMU9;H0YMD0;H0YM50;A6NMY6;H0YL33;H0YNB8;H0YKS4;H0YNP5;H0YN28;H0YMM1;A0A7I2V4P4;H0YKX9;H0YMT9;H0YLV6;H0YKZ7;H0YKL9;H0YNA0;H0YKV8;H0YMD9;H0YKN4;H0YLE2	P07355;H0YMW4;H0YN42;H0YMU9;H0YMD0;H0YM50;A6NMY6;H0YL33;H0YNB8;H0YKS4;H0YNP5	Annexin A2;Annexin;Putative annexin A2-like protein	ANXA2;ANXA2P2	+	EC_lipos_Plain_lipos;SILAC_Ctrl_EC_lipos;SILAC_Ctrl_Plain_lipos	0.000395458	0.0588235	5299000000	405270000	5735500000	380580000	3444100000	282160000	5215700000	496410000	4523000000	367010000	3995200000	461170000	5170900000	489930000	4081100000	457960000	5277000000	641480000		26	73.5	38.604
-2.51986	-2.55351	-2.50775	-2.59248	-2.61741	-2.63272	-2.33279	-2.4185	-2.2887	P11940;H0YAR2;A0A7I2V649;A0A7I2YQ88;E7EQV3;A0A7I2V4N4;E7ERJ7;A0A087WTT1;A0A7I2YQE4;A0A7I2YQ90;Q9H361;H0YB86;H0YBN4;H0YAP2;A0A6Q8JFT6;E5RJB9;Q4VXU2;H0YB75;E5RH24;E5RGH3;H0YAS6;H0YAS7;A0A6Q8JFV4;A0A6I8PLA1;A0A6I8PS38;E5RFD8;E5RHG7;E5RGC4;A0A7I2V3J9;H0YC10;Q96DU9;H0Y6X6;H0YER0;E5RJM8	P11940;H0YAR2;A0A7I2V649;A0A7I2YQ88;E7EQV3;A0A7I2V4N4;E7ERJ7;A0A087WTT1;A0A7I2YQE4;A0A7I2YQ90;Q9H361	Polyadenylate-binding protein 1;Polyadenylate-binding protein;Polyadenylate-binding protein 3	PABPC1;PABPC3	+	SILAC_Ctrl_EC_lipos;SILAC_Ctrl_Plain_lipos	0.000661538	0.05104	815800000	80406000	867150000	70455000	742490000	67257000	1073900000	105860000	1033800000	85657000	848440000	56305000	1119000000	88309000	909980000	89921000	1232900000	110160000		26	48.7	70.67
-2.24216	-2.25774	-2.24318	-2.39905	-2.36952	-2.39525	-2.15367	-2.25367	-2.21471	A0A8Q3WMA7;P23246;H0Y9K7;H0Y9U2	A0A8Q3WMA7;P23246	Splicing factor, proline- and glutamine-rich	SFPQ	+	EC_lipos_Plain_lipos;SILAC_Ctrl_Plain_lipos	0.000894914	0.0455714	1172100000	237500000	1087300000	307830000	1087500000	67655000	1203500000	88231000	1163700000	97925000	1102000000	98430000	1158500000	75946000	1129100000	92651000	893160000	115450000		26	42.3	78.613
-2.50095	-2.44709	-2.4362	-2.53157	-2.57932	-2.57656	-2.42725	-2.45103	-2.4011	P27824;A0A7P0TB65;A0A7P0TAE9;A0A7P0T840;A0A7P0T937;A0A7P0Z484;A0A7P0T8G1;A0A7P0T9L0;D6RGY2;A0A7P0Z4D6;A0A7P0TAR9;A0A7P0Z4H2;A0A7P0TAN9;A0A7P0T8N1;D6RAU8;D6RFL1;D6RAQ8;D6RD16	P27824;A0A7P0TB65;A0A7P0TAE9;A0A7P0T840;A0A7P0T937;A0A7P0Z484;A0A7P0T8G1;A0A7P0T9L0;D6RGY2;A0A7P0Z4D6;A0A7P0TAR9	Calnexin	CANX	+	EC_lipos_Plain_lipos;SILAC_Ctrl_Plain_lipos	0.00306598	0.0413617	1699100000	83561000	2038000000	80743000	1858300000	132450000	3094900000	189500000	2708200000	151940000	2446500000	136080000	2004100000	145580000	2051300000	120330000	2713500000	148930000		27	48	67.567
-2.35358	-2.32728	-2.34	-2.48528	-2.44458	-2.41488	-2.28469	-2.28419	-2.22008	P49321;E9PPR5;Q5T624;E9PI86;E9PNB5;E9PRH9;H0YDS9;H0YF33;E9PPQ8;E9PQG5;E9PAU3;E9PJQ2;E9PKR5	P49321;E9PPR5	Nuclear autoantigenic sperm protein	NASP	+	EC_lipos_Plain_lipos;SILAC_Ctrl_EC_lipos;SILAC_Ctrl_Plain_lipos	0.000923853	0.0448276	822390000	49588000	937120000	41246000	719550000	47917000	1106800000	59287000	1145500000	43136000	711880000	53727000	839110000	62096000	804790000	44428000	1066600000	62058000		27	57.6	85.237
-2.77547	-2.77606	-2.77784	-2.84684	-2.8955	-2.81909	-2.62834	-2.59318	-2.62078	Q16658;C9JFC0;A0A0A0MSB2;C9JPH9	Q16658	Fascin	FSCN1	+	EC_lipos_Plain_lipos;SILAC_Ctrl_EC_lipos;SILAC_Ctrl_Plain_lipos	6.10203e-05	0.143	2304900000	211350000	1476200000	125950000	2253400000	164980000	3177000000	284380000	2743000000	162940000	2301400000	149820000	2192600000	202500000	3047800000	241210000	2628400000	243800000		28	70	54.529
-3.54157	-3.57321	-3.54765	-3.5699	-3.59552	-3.56906	-3.36551	-3.41803	-3.33859	P11142;E9PKE3;E9PNE6;E9PN89;A8K7Q2;E9PLF4;E9PQQ4;E9PQK7;E9PK54;E9PPY6;E9PN25;E9PI65;P54652;E9PS65;E9PM13	P11142;E9PKE3;E9PNE6;E9PN89;A8K7Q2	Heat shock cognate 71 kDa protein	HSPA8	+	SILAC_Ctrl_EC_lipos;SILAC_Ctrl_Plain_lipos	0.00015935	0.0808889	8427000000	290010000	7755300000	294290000	7302400000	256270000	11205000000	299190000	9295900000	259340000	9099800000	301370000	9786700000	365550000	8718500000	353840000	10967000000	432390000		28	53.3	70.897
-2.83929	-2.77359	-2.78777	-2.94009	-2.79026	-2.79006	-2.61476	-2.62042	-2.6312	P78371;F5GWF6;F8VQ14	P78371;F5GWF6;F8VQ14	T-complex protein 1 subunit beta	CCT2	+	SILAC_Ctrl_EC_lipos;SILAC_Ctrl_Plain_lipos	0.00564857	0.0457333	1316800000	54673000	1187900000	48723000	1297300000	34772000	1679200000	63334000	1649100000	77032000	1505200000	50485000	1310000000	35740000	1193600000	67470000	1554100000	42648000		29	73.8	57.488
-2.18626	-2.19773	-2.18777	-2.25161	-2.19661	-2.20983	-2.11935	-2.13879	-2.09062	P20700;E9PBF6;A0A0D9SFE5;A0A0D9SFY5	P20700;E9PBF6;A0A0D9SFE5	Lamin-B1	LMNB1	+	SILAC_Ctrl_EC_lipos;SILAC_Ctrl_Plain_lipos	0.00310588	0.0405	1159100000	124720000	1352600000	155520000	1131200000	95136000	2004300000	187730000	1609000000	159440000	1325700000	99193000	1637700000	168870000	1307500000	131620000	1679600000	192360000		29	55.6	66.408
-2.64214	-2.7731	-2.63361	-2.86481	-2.76209	-2.82153	-2.59553	-2.5794	-2.59292	Q01813;A0A8V8TMY4;A0A7I2V3Z0;B1APP6;Q5VSR5;H0Y757;V9GYV7;A0A7I2V5S1;V9GY25;H0Y3Y3;A0A7I2YQB6	Q01813;A0A8V8TMY4;A0A7I2V3Z0;B1APP6	ATP-dependent 6-phosphofructokinase, platelet type	PFKP	+	SILAC_Ctrl_Plain_lipos	0.00632582	0.0482581	1304500000	82821000	1097100000	55935000	1107500000	117420000	1137800000	76100000	1471200000	32128000	1343900000	71127000	1212200000	63299000	1392200000	75687000	1372800000	60902000		29	53.8	85.595
-2.97166	-2.99574	-2.98176	-3.05841	-3.03789	-2.97302	-2.82337	-2.88875	-2.87747	P05783;F8VZY9;CON__H-INV:HIT000015463;CON__Q92764;C4AM86;CON__Q497I4;Q92764	P05783;F8VZY9	Keratin, type I cytoskeletal 18	KRT18	+	SILAC_Ctrl_EC_lipos;SILAC_Ctrl_Plain_lipos	0.00268931	0.0434146	7232900000	633260000	8643700000	846010000	6947600000	630470000	11512000000	919130000	9584700000	801980000	8806800000	814470000	9276700000	874820000	9514200000	683550000	8539700000	828700000		30	75.1	48.057
-2.094	-2.07109	-2.06727	-2.10209	-2.09277	-2.00891	-1.90234	-1.83259	-1.8863	E7EX73;E9PGM1;E7EUU4;A0A7I2Y1C3;Q04637;C9JF13;C9J6B6;C9J2Z7;C9K073;A0A6Q8PFB2;H7C044;H7C0V6;F8WCF2;C9JHW9	E7EX73;E9PGM1;E7EUU4;A0A7I2Y1C3;Q04637;C9JF13	Eukaryotic translation initiation factor 4 gamma 1	EIF4G1	+	SILAC_Ctrl_EC_lipos;SILAC_Ctrl_Plain_lipos	0.000865712	0.0472593	390250000	24402000	433460000	51630000	257540000	39973000	508230000	73355000	439700000	52327000	490690000	43700000	402350000	68973000	365650000	36465000	399600000	46480000		31	24.9	158.64
-2.39707	-2.43659	-2.39161	-2.49135	-2.48706	-2.4653	-2.17221	-2.26868	-2.2512	Q14974;J3KTM9;J3QR48;J3QKQ5;J3QRG4;J3KS06	Q14974;J3KTM9	Importin subunit beta-1	KPNB1	+	SILAC_Ctrl_EC_lipos;SILAC_Ctrl_Plain_lipos	0.000269095	0.0537143	951430000	88648000	1064900000	68356000	746090000	101710000	1058900000	138800000	1019400000	88421000	994530000	104890000	979650000	112550000	849910000	93242000	1067500000	134720000		32	56.1	97.169
-2.30707	-2.30986	-2.306	-2.34044	-2.44026	-2.34066	-2.08241	-2.15021	-2.12999	P25205;J3KQ69;A0A499FHX9;Q7Z6P5	P25205;J3KQ69;A0A499FHX9	DNA replication licensing factor MCM3	MCM3	+	SILAC_Ctrl_EC_lipos;SILAC_Ctrl_Plain_lipos	0.000525199	0.0588571	318360000	22931000	302610000	13708000	274200000	18020000	489650000	19009000	312250000	20840000	380750000	18105000	331680000	29530000	315360000	26495000	338980000	36361000		32	55.3	90.98
-2.36468	-2.37452	-2.37064	-2.37131	-2.4089	-2.4337	-2.26868	-2.26451	-2.21712	D6RCD7;P38646;A0A7I2V2G2;A0A7I2YQB2;A0A7I2V3F7;A0A7I2V2S7;H0Y8K0;A0A3B3ITI4;H0Y8S0	D6RCD7;P38646;A0A7I2V2G2;A0A7I2YQB2;A0A7I2V3F7;A0A7I2V2S7;H0Y8K0	Stress-70 protein, mitochondrial	HSPA9	+	SILAC_Ctrl_EC_lipos;SILAC_Ctrl_Plain_lipos	0.000613526	0.0531667	3180800000	257800000	2930500000	178410000	2467500000	236050000	3825300000	305120000	3630900000	203380000	3339700000	239130000	3269500000	361910000	2714100000	245470000	3712700000	375800000		33	59.4	72.25
-2.87726	-2.92577	-2.90099	-2.92807	-2.97347	-2.90736	-2.82623	-2.76523	-2.76631	P10809;A0A7I2V599;A0A7I2V2X6;A0A7I2YQK6;A0A7I2V5M1;A0A7I2V5K3;A0A7I2YQ71;A0A7I2V369;E7EXB4;E7ESH4;C9JL25;C9JL19;C9JCQ4;C9J0S9	P10809;A0A7I2V599;A0A7I2V2X6;A0A7I2YQK6	60 kDa heat shock protein, mitochondrial	HSPD1	+	SILAC_Ctrl_EC_lipos;SILAC_Ctrl_Plain_lipos	0.00257452	0.0439	4460500000	214000000	5386900000	206780000	4413200000	174690000	6397400000	260960000	5254700000	217720000	5671500000	229910000	5674500000	235120000	4541400000	250200000	6301900000	269150000		33	70.3	61.054
-2.61529	-2.58641	-2.55097	-2.73802	-2.76749	-2.65908	-2.54288	-2.45966	-2.48544	Q00839;A0A1X7SBS1;A0A1W2PPS1;A0A1W2PP35;Q5RI18;A0A1W2PPH7;A0A1W2PPL4;A0A1W2PP34;A0A1W2PQL0;A0A1W2PQ74;A0A1W2PRZ7;A0A1W2PQD4;A0A1W2PPE9;A0A1W2PRI6;A0A1W2PP22;A0A1W2PNG3;A0A087WVI9	Q00839;A0A1X7SBS1;A0A1W2PPS1;A0A1W2PP35;Q5RI18;A0A1W2PPH7;A0A1W2PPL4;A0A1W2PP34;A0A1W2PQL0;A0A1W2PQ74;A0A1W2PRZ7	Heterogeneous nuclear ribonucleoprotein U	HNRNPU	+	EC_lipos_Plain_lipos;SILAC_Ctrl_Plain_lipos	0.00240395	0.0432821	2660600000	139470000	2759100000	146700000	2165300000	78594000	3813700000	200570000	2754500000	150260000	3259300000	162300000	2932900000	103800000	2865400000	158360000	3214500000	200310000		34	47.4	90.583
-2.31861	-2.44308	-2.26805	-2.38233	-2.3879	-2.46355	-2.16294	-2.13195	-2.12986	P15311;E9PNP4;V9GZ54	P15311	Ezrin	EZR	+	SILAC_Ctrl_EC_lipos;SILAC_Ctrl_Plain_lipos	0.00346042	0.0419592	2534600000	161070000	1578500000	172990000	2138500000	188730000	2861300000	277390000	2313100000	185580000	2134800000	216380000	2465500000	244850000	2399400000	214370000	2294400000	277800000		36	54.8	69.412
-2.95814	-2.93379	-2.90045	-2.94297	-2.97733	-2.95255	-2.77014	-2.85998	-2.73639	CON__P05787;P05787;F8VUG2;F8W1U3;CON__H-INV:HIT000292931;F8VP67;CON__Q9H552;F8W0C6;CON__H-INV:HIT000016045;F8VQY3;CON__P12035;CON__Q01546;P12035;H0YIB2;CON__REFSEQ:XP_092267	CON__P05787;P05787;F8VUG2;F8W1U3;CON__H-INV:HIT000292931	Keratin, type II cytoskeletal 8	KRT8	+	SILAC_Ctrl_EC_lipos;SILAC_Ctrl_Plain_lipos	0.00535723	0.0446102	14065000000	713560000	17692000000	1079800000	10842000000	870830000	17186000000	1284300000	19210000000	1113900000	17229000000	1075700000	15152000000	1409600000	9752600000	1085700000	18525000000	1155900000	+	36	64.8	53.704
-1.96522	-2.02568	-1.99263	-2.02034	-2.08547	-1.97381	-1.851	-1.85444	-1.83727	A0A3B3ITE1;A0A1B0GTW1;A0A2R8YDH4;Q9UDY2;A0A3B3IRI3;A0A3B3ISZ5;A0A3B3IU51;A0A3B3ISF1;A0A3B3IRV6;A0A3B3IT83;A0A3B3IS03;A0A3B3IU26;B1AN86;U3KQJ2	A0A3B3ITE1;A0A1B0GTW1;A0A2R8YDH4;Q9UDY2;A0A3B3IRI3;A0A3B3ISZ5;A0A3B3IU51;A0A3B3ISF1;A0A3B3IRV6;A0A3B3IT83;A0A3B3IS03	Tight junction protein ZO-2	TJP2	+	SILAC_Ctrl_EC_lipos;SILAC_Ctrl_Plain_lipos	0.0022847	0.0444211	279200000	35924000	287160000	27104000	206940000	28330000	380720000	48106000	325990000	43445000	377340000	42185000	290770000	41405000	285730000	34746000	355640000	51758000		36	38.4	134.21
-2.34755	-2.35594	-2.37243	-2.42857	-2.40752	-2.38836	-2.20397	-2.26882	-2.27893	P13796;Q5TBN3;Q5TBN5	P13796	Plastin-2	LCP1	+	SILAC_Ctrl_EC_lipos;SILAC_Ctrl_Plain_lipos	0.00107008	0.0433333	3281200000	339590000	2935400000	300200000	2390800000	223090000	4061900000	420450000	4330600000	451490000	2849400000	307790000	3951000000	409200000	3634800000	378140000	4916600000	463160000		38	77.7	70.288
-2.45815	-2.58831	-2.54279	-2.55648	-2.66731	-2.62131	-2.38888	-2.33235	-2.3932	Q08211	Q08211	ATP-dependent RNA helicase A	DHX9	+	SILAC_Ctrl_EC_lipos;SILAC_Ctrl_Plain_lipos	0.00396549	0.0409811	1005900000	68721000	795950000	75081000	921010000	63022000	1310000000	104660000	1141700000	103560000	954360000	61452000	1127300000	133870000	973190000	63084000	1053800000	144550000		40	43.1	140.96
-2.61776	-2.62611	-2.63138	-2.68696	-2.66365	-2.70097	-2.60244	-2.57708	-2.55529	P07900;G3V2J8;Q14568;Q58FG0;Q58FG1	P07900	Heat shock protein HSP 90-alpha	HSP90AA1	+	EC_lipos_Plain_lipos;SILAC_Ctrl_EC_lipos;SILAC_Ctrl_Plain_lipos	0.00107754	0.0429677	2511300000	178840000	3248000000	190920000	2827200000	160900000	3964100000	212230000	2379100000	147010000	2546300000	141970000	3129200000	190660000	2785500000	139990000	3002900000	158680000		40	59	84.659
-2.57785	-2.63334	-2.60217	-2.71568	-2.69656	-2.74043	-2.54069	-2.55767	-2.49508	P08238;Q58FF7	P08238	Heat shock protein HSP 90-beta	HSP90AB1	+	EC_lipos_Plain_lipos;SILAC_Ctrl_EC_lipos;SILAC_Ctrl_Plain_lipos	0.000514682	0.0618	8246800000	672660000	9236200000	716040000	7655500000	581390000	12905000000	857130000	10782000000	726910000	9925500000	463570000	8728200000	660440000	8059000000	613180000	10370000000	964330000		43	63.5	83.263
-2.86933	-2.81665	-2.88321	-2.83208	-2.90142	-2.83887	-2.66447	-2.6674	-2.62576	P13639	P13639	Elongation factor 2	EEF2	+	SILAC_Ctrl_EC_lipos;SILAC_Ctrl_Plain_lipos	0.000371154	0.056	3169900000	196060000	2978300000	175830000	2714900000	112130000	3332500000	150940000	3979800000	213310000	3471900000	207170000	3055200000	279260000	3626100000	189580000	4104300000	309590000		45	62.2	95.337
-1.87689	-1.89405	-1.88966	-1.90817	-2.01159	-1.93843	-1.67139	-1.70684	-1.71269	Q9NX02;A0A0G2JPQ2;J3KN39;A0A0G2JMG8;A0A0G2JLX3;A0A0G2JNC8;A0A0G2JP37;A0A0G2JLQ8;A0A0G2JPB6;K7EMK2;F5GYZ4;K7EPE6;F5H5B1;K7ELX1;K7EJ90;F5H7Q5;H0YH35	Q9NX02;A0A0G2JPQ2;J3KN39;A0A0G2JMG8;A0A0G2JLX3;A0A0G2JNC8;A0A0G2JP37;A0A0G2JLQ8;A0A0G2JPB6	NACHT, LRR and PYD domains-containing protein 2	NLRP2	+	SILAC_Ctrl_EC_lipos;SILAC_Ctrl_Plain_lipos	0.000221303	0.0626667	1733900000	287970000	1713000000	270070000	1605300000	239070000	2273400000	353150000	2207700000	298400000	1791800000	267630000	1647200000	321820000	1644300000	315450000	2027300000	366530000		48	57.6	120.51
-2.73716	-2.68084	-2.696	-2.67743	-2.75069	-2.70915	-2.48843	-2.47923	-2.55911	P12814;A0A804HII9;A0A804HKE2;A0A804HK61;A0A804HLD0;A0A7I2V4Y4;A0A804HIN7;A0A804HLF4;A0A804HJU8;A0A804HL31;H9KV75;A0A804HJQ9;G3V2N5;H7C5W8;A0A494C1A0;P35609;A0A804HI95;H0YJW3;G3V2W4;H0YJ11;A0A804HIY0;Q08043;A0A804HJN7;A0A087WSZ2;A0A804HKG0;A0A494C033;A0A494C166;G3V2X9;A0A494C0Q3;G3V5M4;A0A494C060;G3V380;G3V2E8;A0A494C031	P12814;A0A804HII9;A0A804HKE2;A0A804HK61;A0A804HLD0;A0A7I2V4Y4;A0A804HIN7;A0A804HLF4;A0A804HJU8;A0A804HL31;H9KV75	Alpha-actinin-1	ACTN1	+	SILAC_Ctrl_EC_lipos;SILAC_Ctrl_Plain_lipos	0.000814404	0.0490769	2618500000	189250000	2974100000	190890000	2571600000	198640000	3905600000	267020000	4059900000	342920000	3417300000	238000000	3304200000	294760000	2851000000	301490000	3109400000	360210000		50	65.4	103.06
-2.47867	-2.56755	-2.52151	-2.57072	-2.51284	-2.56184	-2.28012	-2.41943	-2.28757	Q13813;A0A0D9SF54;A0A0D9SGF6;A0A0D9SFF6;A0A5F9ZHC3;A0A1B0GTB7;A0A0D9SFH4;A0A1B0GV13	Q13813;A0A0D9SF54;A0A0D9SGF6	Spectrin alpha chain, non-erythrocytic 1	SPTAN1	+	SILAC_Ctrl_EC_lipos;SILAC_Ctrl_Plain_lipos	0.00527085	0.0449655	973240000	57273000	966080000	40309000	865340000	33928000	1085000000	47238000	1118700000	49236000	1014900000	67421000	1088300000	69405000	882970000	38227000	1177100000	57243000		75	45.3	284.54
-2.62407	-2.651	-2.61865	-2.63532	-2.68427	-2.65535	-2.49127	-2.48213	-2.41427	P49327;A0A0U1RQF0;A0A0U1RRG3;J3KTF0	P49327;A0A0U1RQF0	Fatty acid synthase;[Acyl-carrier-protein] S-acetyltransferase;[Acyl-carrier-protein] S-malonyltransferase;3-oxoacyl-[acyl-carrier-protein] synthase;3-oxoacyl-[acyl-carrier-protein] reductase;3-hydroxyacyl-[acyl-carrier-protein] dehydratase;Enoyl-[acyl-carrier-protein] reductase;Oleoyl-[acyl-carrier-protein] hydrolase	FASN	+	SILAC_Ctrl_EC_lipos;SILAC_Ctrl_Plain_lipos	0.000396141	0.0555556	3472300000	237880000	3102500000	197590000	2848500000	224240000	4195400000	240640000	3878100000	250160000	3101600000	173760000	4164100000	250340000	3768800000	311860000	3879600000	344420000		96	55.1	273.42
-3.17128	-2.63612	-2.70764	-3.33386	-2.86565	-2.65281	-2.47241	-2.96925	-2.86062	C9JJT5;C9JU26;G3V325;P56134	C9JJT5;C9JU26;G3V325;P56134	ATP synthase subunit f, mitochondrial	ATP5J2-PTCD1;ATP5J2			0.764632	0.763228	55695000	6390800	43895000	6767200	51337000	7661900	58760000	7007100	73132000	9241800	62329000	10079000	56353000	10254000	56395000	6109500	49501000	5103400		2	44.4	5.9149
-3.53944	-3.25313	-1.42457	-1.23057	-3.06089	-3.07248	-2.90993	-1.42965	-1.69652	Q9P2I0;H0YJF4	Q9P2I0;H0YJF4	Cleavage and polyadenylation specificity factor subunit 2	CPSF2			0.690338	0.698997	1636800	0	3847900	702630	5114800	1456300	6386400	2392600	6534800	1235900	2271000	979790	1907600	945910	5442500	2115900	6756900	2309500		2	3.5	88.486
-4.2074	-3.21143	-3.13669	-3.35866	-3.0828	-3.21479	-2.95311	-3.18053	-3.15882	O60888;C9IZG4	O60888;C9IZG4	Protein CutA	CUTA			0.398107	0.445922	40868000	1565800	32820000	5543900	9570700	0	47373000	2739600	48653000	0	38915000	0	48188000	0	43266000	3503600	49851000	6871200		2	22.9	19.116
-2.14063	-1.91349	-3.30755	-1.92747	-3.23599	-1.93998	-1.65672	-3.15084	-1.65313	A0A494C1K3;A0A8I5KVB5;P78347	A0A494C1K3;A0A8I5KVB5;P78347	General transcription factor II-I	GTF2I			0.893223	0.88013	6925000	2154300	4104700	1177300	7140400	1015900	9915200	2640700	11552000	1230600	7763800	1995900	9275700	2226900	5549800	2070700	9225600	2981700		2	4.7	131.05
-3.05694	-1.70308	-3.18978	-3.21185	-3.00003	-1.72485	-1.79631	-3.18912	-1.72194	Q9H9A6	Q9H9A6	Leucine-rich repeat-containing protein 40	LRRC40			0.783829	0.776631	29150000	8333500	44895000	16578000	25095000	7983900	37927000	12495000	0	0	30746000	11763000	45750000	16904000	31152000	13127000	39193000	13710000		2	5.5	68.249
-2.88332	-3.27575	-2.91244	-2.88886	-3.19239	-3.18488	-2.92873	-3.02512	-2.73284	A0A494C017;C9JJV6;C9JZL8;A0A499FIY8;C9JC07;Q96S97	A0A494C017;C9JJV6;C9JZL8;A0A499FIY8;C9JC07;Q96S97	Myeloid-associated differentiation marker	MYADM			0.465879	0.49768	24040000	3784100	15235000	2369100	24905000	1659300	41104000	4825400	30549000	2838900	31873000	2737700	36380000	5138600	29692000	2627500	32653000	5492700		2	27	13.153
-3.00671	-3.26138	-3.08033	-3.13134	-3.11017	-2.96319	-3.02855	-2.88886	-2.75506	P62857	P62857	40S ribosomal protein S28	RPS28			0.133854	0.202624	280780000	36869000	354130000	16594000	290710000	34571000	376050000	20988000	349330000	40036000	145060000	18313000	340270000	17412000	348940000	47300000	426060000	61870000		2	30.4	7.8409
-2.12061	-1.88539	-2.12727	-3.48827	-3.15133	-2.96647	-2.22405	-3.03034	-1.8805	Q9BST9;A0A1W2PPZ2	Q9BST9;A0A1W2PPZ2	Rhotekin	RTKN		EC_lipos_Plain_lipos	0.02467	0.0751429	14349000	3393900	10930000	3226600	13114000	3547700	17117000	1316100	19986000	2713700	4546000	1328400	14006000	4047000	14695000	2436900	16131000	5157900		2	9.1	62.667
2.08661	2.22083	-3.33858	-3.43923	-3.08167	-3.17995	-3.14562	-2.99424	-3.11773	A0A590UK43;Q9UQD0;F8W0Q0;A0A1W2PQ58;A0A590UK68;A0A1W2PQI5;A0A590UJH3;A0A1W2PSB2;E7EUE6;A0A1W2PRD1;Q9NY46	A0A590UK43;Q9UQD0;F8W0Q0;A0A1W2PQ58;A0A590UK68;A0A1W2PQI5;A0A590UJH3;A0A1W2PSB2;E7EUE6;A0A1W2PRD1;Q9NY46	Sodium channel protein type 8 subunit alpha;Sodium channel protein type 3 subunit alpha	SCN8A;SCN3A			0.0935948	0.16184	5835700	148120000	3535200	160100000	0	0	4940600	0	7073700	194340000	3735800	0	5638300	1377200	4596100	1082400	5122900	0		2	1.4	220.78
-1.25587	-1.21471	-2.91906	-1.54637	-3.04747	-3.35859	-1.02078	-3.2965	-2.70668	Q9H3P7	Q9H3P7	Golgi resident protein GCP60	ACBD3			0.622579	0.648233	22533000	7779100	19757000	8004800	19489000	2688800	25118000	7222100	22400000	0	22356000	5560800	18688000	11267000	21946000	7714300	16843000	3995000		3	12.3	60.593
-2.21887	-3.51078	-3.2119	-2.73332	-1.75477	-3.08325	-2.95642	-2.48997	-3.12249	P54886	P54886	Delta-1-pyrroline-5-carboxylate synthase;Glutamate 5-kinase;Gamma-glutamyl phosphate reductase	ALDH18A1			0.638991	0.663	15355000	2691300	0	0	11607000	1318300	22897000	2342800	21652000	9422300	8363600	2122200	5700500	862310	13802000	2420200	0	0		3	3.6	87.301
-3.26538	-3.09564	-2.49965	-2.60121	-2.63962	-2.64647	-2.98771	-2.45135	-3.10253	H7C0A3;F8WCF6;P59998;F8WDD7;A0A0A6YYG9;R4GN08	H7C0A3;F8WCF6;P59998;F8WDD7;A0A0A6YYG9	Actin-related protein 2/3 complex subunit 4	ARPC4-TTLL3;ARPC4			0.46598	0.496992	58999000	4952900	33266000	4309100	46080000	7941400	75586000	10850000	74504000	11652000	72678000	10313000	60863000	8492500	65043000	9774300	60199000	6342000		3	18	19.288
-1.77039	-3.43415	-3.20817	-3.26266	-3.424	-2.198	-1.84022	-1.96179	-1.97375	A0A494C0A9;Q13951;J3KS23;H3BSC0;J3KRT0	A0A494C0A9;Q13951;J3KS23;H3BSC0	Core-binding factor subunit beta	CBFB			0.189681	0.25515	23444000	7231400	8448900	1076900	13378000	3605300	7979400	0	8809400	1927300	26726000	7068100	35990000	9030000	24349000	6824800	26400000	7367200		3	17.5	26.451
-3.39306	-1.73159	-3.19943	-3.22449	-1.8363	-1.59872	-1.27827	-3.07182	-3.01505	Q9BX67	Q9BX67	Junctional adhesion molecule C	JAM3			0.775864	0.771403	10096000	0	20477000	5683300	3905500	0	20594000	4619100	22079000	8061100	27704000	5035100	17530000	5797600	13912000	2121400	22827000	2369500		3	17.1	35.02
-2.93403	-2.97089	-2.99285	-3.12766	-1.9989	-3.18834	-1.76229	-2.91128	-1.78175	O15230	O15230	Laminin subunit alpha-5	LAMA5			0.237525	0.303316	7244000	571410	0	0	2889500	816360	7127500	0	6279900	1478100	1351300	503520	4965100	1756200	5597600	653310	7125800	1733000		3	1.5	399.73
-1.86675	-3.27245	-1.76283	-1.91371	-1.97778	-3.18871	-2.80268	-1.51251	-1.67208	P11279	P11279	Lysosome-associated membrane glycoprotein 1	LAMP1			0.824201	0.822755	42324000	13655000	37413000	1884600	31023000	12661000	57204000	19882000	50436000	14930000	46114000	1990800	41618000	2779300	46192000	17342000	55229000	18350000		3	7.9	44.882
-1.71577	-3.23154	-1.94987	-3.2071	-3.30947	-3.43986	-2.99485	-2.87556	-2.8058	Q8WVJ2;E5RFP0	Q8WVJ2;E5RFP0	NudC domain-containing protein 2	NUDCD2			0.101657	0.172055	25919000	3371100	19111000	1565900	24917000	3548800	0	0	21477000	2531000	23138000	2000400	22019000	1974000	15225000	0	8240900	3127000		3	33.8	17.676
-2.33621	-2.39009	-3.09295	-2.51482	-2.47049	-2.50988	-2.36669	-2.24223	-2.26022	P68402;J3KNE3	P68402	Platelet-activating factor acetylhydrolase IB subunit beta	PAFAH1B2			0.346281	0.40186	82516000	17117000	89152000	17719000	71979000	5439400	104000000	19766000	105650000	11091000	85163000	16457000	101080000	19177000	90941000	20383000	109800000	13408000		3	21.8	25.569
-1.54979	-2.88281	-1.25505	-3.02513	-3.09163	-3.09412	-2.99621	-2.92614	-2.92353	H3BV55;O15305;H3BPH4;H3BRM0;A0A804HKA7;H3BR08;H3BM92;H3BV34;H3BT06;H3BNY9	H3BV55;O15305;H3BPH4;H3BRM0;A0A804HKA7	Phosphomannomutase;Phosphomannomutase 2	PMM2			0.0533649	0.114132	20532000	7207400	7798400	2053800	30597000	7961600	29184000	0	10529000	0	24188000	0	7626100	1446000	37527000	2247500	28108000	0		3	16.4	25.256
-1.51903	-1.57248	-2.98118	-3.34457	-1.77982	-1.88427	-1.58022	-3.24842	-1.50578	Q9NW64;E5RJW4;E5RHA8	Q9NW64;E5RJW4;E5RHA8	Pre-mRNA-splicing factor RBM22	RBM22			0.909644	0.895871	23486000	4971000	25030000	5396000	23589000	1919400	16047000	1883800	32312000	8769900	15392000	4146900	14794000	5780100	16320000	6481100	22446000	8617300		3	11.4	46.895
-2.80249	-2.84705	-3.03301	-2.81238	-3.32374	-2.94533	-2.53232	-2.56644	-3.10857	P35268;K7ERI7;K7EJT5;K7EP65;K7EKS7;K7ELC4;K7EMH1	P35268;K7ERI7	60S ribosomal protein L22	RPL22			0.419153	0.463941	332800000	51496000	334180000	51168000	269660000	13383000	381310000	62014000	450970000	27658000	388570000	16360000	384950000	63230000	341540000	49265000	410220000	22110000		3	42.2	14.787
-3.24695	-3.56441	-3.12817	-2.92091	-3.18302	-3.11875	-3.11366	-2.69862	-2.60472	O43818	O43818	U3 small nucleolar RNA-interacting protein 2	RRP9			0.0767059	0.142766	5030200	397380	0	0	10251000	1530800	13840000	681880	14944000	920620	12224000	576440	13137000	685470	11335000	1620400	24360000	3143200		3	16.4	51.84
-2.92726	-2.07455	-2.07948	-1.9881	-1.9371	-1.84944	-3.20795	-3.30571	-1.79301	W4VSQ9;Q15642;M0R2H7;M0R0F9	W4VSQ9;Q15642;M0R2H7;M0R0F9	Cdc42-interacting protein 4	TRIP10			0.265834	0.329205	11176000	1575200	7654300	2366100	14652000	2215400	19963000	2934700	12420000	3655200	18018000	3281600	11666000	1616400	17629000	1696900	12096000	3904600		3	8.4	67.73
-2.55521	-3.33744	-2.96578	-2.70698	-3.01421	-2.64783	-2.30864	-2.39935	-3.06882	P09972;K7EKH5;C9J8F3;J3KSV6;J3QKP5;A8MVZ9	P09972	Fructose-bisphosphate aldolase C	ALDOC			0.489909	0.521305	528310000	68568000	108320000	0	368000000	52700000	579480000	78107000	608320000	76236000	484160000	76643000	523380000	79280000	450790000	88800000	518520000	87957000		4	15.9	39.455
-1.96398	-3.59762	-1.99017	-3.11682	-3.05278	-1.97892	-1.86933	-1.91018	-3.03424	Q9BTT0;E9PPH5;Q5TB19;E9PLC4	Q9BTT0;E9PPH5;Q5TB19;E9PLC4	Acidic leucine-rich nuclear phosphoprotein 32 family member E	ANP32E			0.779505	0.773203	70141000	10804000	10594000	2246900	77032000	11206000	104510000	0	134590000	10818000	121800000	12793000	56201000	13758000	127250000	16025000	143860000	0		4	23.9	30.692
-3.20128	-2.69236	-3.04498	-3.25308	-3.28905	-2.67245	-2.47578	-3.00822	-2.67282	A0A087WY71;C9JGT8;C9JPV8;E9PFW3;Q96CW1;A0A8I5KWD3;C9JJD3;H7C4C3;C9JTK4	A0A087WY71;C9JGT8;C9JPV8;E9PFW3;Q96CW1;A0A8I5KWD3;C9JJD3;H7C4C3;C9JTK4	AP-2 complex subunit mu	AP2M1			0.375871	0.427078	45094000	3253600	43739000	3531000	33451000	2302500	55053000	4796900	35152000	2077000	49687000	4884400	61647000	8680100	16422000	0	61139000	6730100		4	15.4	49.526
-2.29322	-3.12939	-3.09488	-2.13429	-2.62487	-3.53526	-2.87595	-2.95915	-2.92657	O43681	O43681	ATPase ASNA1	ASNA1			0.928853	0.91089	32029000	3456500	20582000	1534200	29059000	1589700	44109000	7668800	40099000	4012700	25214000	2910600	22703000	2630500	44275000	2566600	27234000	3046200		4	16.1	38.792
-3.03289	-1.77997	-1.54528	-1.96235	-3.30142	-1.84736	-1.67351	-1.70486	-2.99441	Q9Y376	Q9Y376	Calcium-binding protein 39	CAB39			0.906655	0.893885	7005700	1477200	13096000	3658400	17265000	2873800	13841000	3328900	10583000	2375700	13817000	3909200	12495000	3514900	12665000	4071000	18176000	2552300		4	10.3	39.869
-2.54793	-2.62362	-2.58381	-2.91626	-2.74072	-2.58615	-2.5839	-2.56901	-2.32764	P04080;A0A1W2PS52;A0A1W2PQG6	P04080;A0A1W2PS52	Cystatin-B	CSTB			0.12381	0.19517	205920000	18326000	224290000	12632000	131200000	14342000	338810000	10550000	262650000	19489000	184520000	18905000	165900000	16420000	153730000	15933000	232590000	18627000		4	70.4	11.139
-2.34769	-1.49066	-3.08163	-1.70769	-3.4242	-2.36662	-2.50537	-2.40851	-2.84349	A0A8I5KSY3;D6RFH4;A0A8I5QKN7;A0A8I5KYK4;A0A8I5KSY8;O43169;A0A8I5KP74;H3BUX2;J3QR91;A0A8I5KX20;A0A8I5QJ67;A0A8I5KVH4	A0A8I5KSY3;D6RFH4;A0A8I5QKN7;A0A8I5KYK4;A0A8I5KSY8;O43169;A0A8I5KP74;H3BUX2;J3QR91;A0A8I5KX20;A0A8I5QJ67	Cytochrome b5 type B	CYB5B			0.88219	0.871031	104370000	19815000	38655000	9820100	72300000	1461300	202900000	19569000	160800000	0	181100000	15366000	108120000	21302000	165160000	25459000	70251000	26649000		4	64.9	12.481
-1.11485	-1.17837	-2.96274	-3.25316	-3.14835	-3.01919	-1.13018	-3.28881	-3.26747	Q9UHY7;D6RA00	Q9UHY7;D6RA00	Enolase-phosphatase E1	ENOPH1			0.268504	0.332546	55549000	15383000	41048000	13547000	49600000	12393000	39570000	15771000	28820000	18894000	55964000	14440000	54520000	17857000	60864000	12479000	64600000	18079000		4	25.3	28.932
-3.36071	-3.00768	-2.4665	-2.46865	-3.39652	-2.5098	-2.47465	-3.13135	-2.35845	Q96HE7;G3V5B3;G3V3E6;G3V2H0;A0A8I5KWQ1;Q86YB8	Q96HE7;G3V5B3;G3V3E6	ERO1-like protein alpha	ERO1L			0.757423	0.754746	15620000	1805800	15066000	3034100	23997000	3839300	27662000	5552100	33247000	2101600	19428000	4498300	30324000	3988200	16600000	0	34718000	4803600		4	16	54.392
-2.51005	-2.56482	-2.3904	-2.62424	-2.50783	-2.5255	-2.94429	-2.56303	-2.50349	Q8IUE6	Q8IUE6	Histone H2A type 2-B	HIST2H2AB			0.389446	0.437226	506190000	38397000	259390000	44917000	448980000	23970000	493230000	36703000	710320000	51581000	629330000	49352000	95069000	18816000	222260000	37625000	293580000	52390000		4	52.3	13.995
-3.18102	-2.1016	-3.20367	-3.32255	-1.75897	-2.33716	-2.91686	-2.23746	-2.81902	Q9NZL4;K7EN20;K7EL16	Q9NZL4;K7EN20	Hsp70-binding protein 1	HSPBP1			0.789079	0.781525	22340000	128140000	37194000	4622200	29361000	1193500	30540000	1526500	32886000	5461200	35430000	4031600	27871000	147580000	26647000	7844400	23453000	2095400		4	15.9	39.302
-3.31275	-3.3016	-2.81553	-3.31516	-2.70106	-2.65045	-2.58597	-2.64756	-2.59946	O14880;Q5VV89;Q5VV87	O14880;Q5VV89;Q5VV87	Microsomal glutathione S-transferase 3	MGST3			0.130229	0.19661	63712000	7007500	14034000	0	69367000	9468800	92792000	7671300	117220000	12575000	79249000	12070000	79486000	9717800	66254000	9898100	147320000	13334000		4	33.6	16.516
-1.96894	-2.13157	-2.22061	-2.0601	-2.55835	-3.03545	-2.23155	-3.07678	-3.04401	O95299;E7ESZ7;A0A087WXC5;A0A7I2YQU0;A0A7I2V594;A0A7I2V419;A0A7I2V4N8;A0A7I2V2N6;H7C2X4;H7C1Y7;A0A7I2V5B2;A0A7I2V5U7;A0A7I2V2X3;A0A7I2V458;A0A7I2V2W9;A0A7I2V3H5;A0A7I2V327;A0A7I2V438;A0A7I2V5L0;C9J6X0;Q8N1B9;A0A7I2V2F6;A0A7I2V3D4;A0A7I2V2I6;H7C2W5	O95299;E7ESZ7;A0A087WXC5;A0A7I2YQU0;A0A7I2V594;A0A7I2V419;A0A7I2V4N8;A0A7I2V2N6;H7C2X4;H7C1Y7;A0A7I2V5B2;A0A7I2V5U7;A0A7I2V2X3;A0A7I2V458;A0A7I2V2W9;A0A7I2V3H5;A0A7I2V327;A0A7I2V438;A0A7I2V5L0;C9J6X0	NADH dehydrogenase [ubiquinone] 1 alpha subcomplex subunit 10, mitochondrial	NDUFA10			0.191685	0.256382	15145000	3939000	13074000	3009200	14805000	3170300	31072000	3978000	18446000	4127200	9156200	2176900	18284000	3877100	25572000	1796000	19530000	2607000		4	20.6	40.75
-2.21752	-2.27753	-2.36952	-3.30142	-2.46299	-2.15849	-2.86474	-3.44558	-2.92144	D6RC52;D6RCB9;Q9NX24;J3QSY4	D6RC52;D6RCB9;Q9NX24;J3QSY4	H/ACA ribonucleoprotein complex subunit 2	NHP2			0.121011	0.192723	35114000	5008600	23544000	4030300	23145000	4297300	30007000	2698500	27899000	5953200	25563000	5287200	24234000	2190400	23857000	1817500	47515000	2206600		4	53.8	15.017
-3.23815	-3.31262	-1.2746	-3.02154	-1.9664	-2.06891	-1.12102	-2.97627	-0.877844	A0A7I2V4T6;A0A7I2V6B0;J3KN36;A0A0G2JN29;Q15155;P69849;Q5JPE7;A0A0G2JP90;A0A7I2V3P4;A0A7I2V2Z5;A0A087WTD5;H3BUC9;A0A7I2V2V8;A0A7I2V686;A0A7I2V4D7	A0A7I2V4T6;A0A7I2V6B0;J3KN36;A0A0G2JN29;Q15155;P69849;Q5JPE7;A0A0G2JP90;A0A7I2V3P4;A0A7I2V2Z5;A0A087WTD5	Nodal modulator 1;Nodal modulator 3;Nodal modulator 2	NOMO3;NOMO1;NOMO2			0.521581	0.557235	14466000	3858700	15112000	1773000	13707000	3658100	6687100	0	30169000	7675700	18600000	3169000	22061000	5715900	15743000	4018900	18161000	4971800		4	6.1	129.17
-2.94475	-2.67798	-2.5121	-2.91213	-3.28278	-2.83345	-3.55016	-2.20703	-2.93666	Q15738;C9JDR0	Q15738;C9JDR0	Sterol-4-alpha-carboxylate 3-dehydrogenase, decarboxylating	NSDHL			0.708195	0.713268	41501000	2716800	33515000	3181700	39952000	3755300	44013000	3334000	44915000	625010	32854000	0	16622000	1868100	44192000	3017600	53593000	4707200		4	17.7	41.9
-3.30112	-2.97949	-2.26029	-3.1371	-3.46853	-3.13555	-3.10443	-3.38883	-2.9528	Q9Y446;E9PQ15	Q9Y446	Plakophilin-3	PKP3			0.404091	0.450453	3321700	630170	7393500	1176500	7215400	1974300	15790000	767620	5850500	958680	8073200	467960	10174000	652510	4176100	935170	5692700	1392500		4	4.9	87.081
-3.09591	-3.02861	-3.10605	-3.24294	-3.08577	-3.07865	-2.92234	-0.993264	-1.1555	O14974;H0YHI8;A0A3B3ISH4;F8VZN8;H0YIS4	O14974;H0YHI8;A0A3B3ISH4;F8VZN8;H0YIS4	Protein phosphatase 1 regulatory subunit 12A	PPP1R12A			0.0487367	0.112637	23111000	1376700	10762000	2049800	19107000	8675800	48345000	4088000	12360000	806110	7554500	11261000	8814700	18583000	30207000	18440000	23420000	12080000		4	6.6	115.28
-2.14038	-3.22179	-3.1735	-2.294	-2.18377	-2.03961	-1.9295	-3.14891	-1.92139	P98179	P98179	RNA-binding protein 3	RBM3			0.351631	0.407751	175100000	21636000	78004000	9814900	90384000	23900000	171030000	20089000	237740000	33766000	141930000	30912000	221780000	33778000	143650000	10851000	135530000	35324000		4	44.6	17.17
-2.87578	-2.89722	-5.25887	-2.96522	-3.28393	-2.99424	-3.08612	-3.08479	-3.14396	E7EPB3;P50914	E7EPB3;P50914	60S ribosomal protein L14	RPL14			0.610041	0.634234	360820000	39043000	377340000	38814000	337360000	16927000	405740000	43755000	398720000	19635000	419250000	44192000	201150000	13302000	379000000	17776000	346200000	25056000		4	36.3	14.558
-2.81168	-3.21432	-2.50939	-3.37766	-2.86449	-2.80239	-2.55588	-2.64656	-2.54187	E9PLL6;P46776;E9PJD9;E9PLX7	E9PLL6;P46776;E9PJD9	60S ribosomal protein L27a	RPL27A			0.231929	0.294854	206190000	20990000	163210000	16678000	249680000	18341000	379850000	21582000	396350000	31808000	248210000	29010000	374610000	40826000	200910000	28514000	372600000	36847000		4	38	12.201
-3.10725	-2.47217	-3.09568	-1.89314	-1.82736	-3.29644	-1.42287	-3.34557	-2.86263	Q9C0C4;C9JV89	Q9C0C4	Semaphorin-4C	SEMA4C			0.695577	0.702443	10363000	3586800	21258000	2727000	0	0	18257000	5893800	20555000	4038200	8937000	2298700	11843000	4560500	3507100	1143300	11782000	3774100		4	8.5	92.622
-2.39844	-2.2875	-2.43839	-2.57613	-2.57407	-2.43628	-2.45641	-2.45403	-2.33541	P62318;H3BT13	P62318;H3BT13	Small nuclear ribonucleoprotein Sm D3	SNRPD3			0.107295	0.176124	271340000	37129000	264020000	24515000	214250000	17333000	389130000	47415000	204770000	22212000	295030000	25579000	307640000	45193000	254010000	24675000	341180000	48816000		4	47.6	13.916
-3.25427	-1.75229	-2.85879	-1.71828	-1.92978	-1.73135	-1.70821	-1.51021	-1.64575	O60493	O60493	Sorting nexin-3	SNX3			0.0759073	0.14226	26340000	2532800	32191000	6353700	22831000	2384600	56182000	9989900	43528000	7758800	25297000	7999800	36386000	7878200	33742000	8566000	37719000	9214400		4	24.1	18.762
-2.44308	-3.96969	-2.23257	-3.02786	-2.56422	-3.07247	-2.98496	-3.16023	-3.24537	J3QL05;J3KP15;Q01130;Q9BRL6	J3QL05;J3KP15;Q01130;Q9BRL6	Serine/arginine-rich splicing factor 2;Serine/arginine-rich splicing factor 8	SRSF2;SRSF8			0.838612	0.835055	317020000	35826000	315700000	18326000	209150000	26980000	306670000	23654000	352470000	38068000	269860000	19975000	368670000	27163000	303380000	23703000	379480000	32482000		4	36.9	15.156
-1.38643	-3.13743	-1.37023	-1.10572	-1.12479	-1.16696	-2.9849	-0.903091	-1.12262	P51571;A6NLM8	P51571;A6NLM8	Translocon-associated protein subunit delta	SSR4			0.539736	0.567461	65122000	23980000	68772000	11203000	69519000	23443000	136270000	35557000	130050000	33602000	78682000	36902000	105400000	11122000	94400000	32894000	128890000	40231000		4	30.6	18.998
-3.79788	-3.42081	-3.26923	-2.9792	-3.18421	-3.22372	-2.39024	-3.46333	-2.61597	Q8TCJ2	Q8TCJ2	Dolichyl-diphosphooligosaccharide--protein glycosyltransferase subunit STT3B	STT3B			0.163856	0.23527	37419000	1143400	45826000	927870	33797000	1365200	60511000	714550	46966000	1113700	39683000	1495800	46816000	8316400	41657000	2190800	42467000	1240800		4	5	93.673
-1.6376	-1.66191	-1.48507	-1.82987	-1.60823	-1.60968	-1.65467	-1.71061	-1.76126	P09758	P09758	Tumor-associated calcium signal transducer 2	TACSTD2			0.382381	0.431254	31596000	10679000	47695000	16613000	47354000	13069000	71352000	23737000	42403000	13449000	40791000	12952000	57413000	18069000	30620000	9335500	61710000	22053000		4	22	35.709
-1.41974	-2.02233	-3.33171	-2.03245	-1.89722	-3.22585	-3.29502	-1.62883	-2.96857	O60784;B0QY01;V9GZ68;V9GYF4;B0QY02	O60784;B0QY01	Target of Myb protein 1	TOM1			0.87007	0.859916	18598000	2245700	18253000	6402800	13915000	0	27918000	7836500	24825000	9065400	7249300	1092500	1494900	533550	22081000	16006000	33982000	6490800		4	12.8	53.818
-2.46666	-1.97307	-2.30038	-3.19651	-2.40882	-3.21635	-2.31603	-2.4267	-3.14754	Q13595	Q13595	Transformer-2 protein homolog alpha	TRA2A			0.184548	0.251756	39518000	7432100	33657000	8004000	33499000	7366700	58710000	3964300	41561000	7605100	43773000	3075200	59357000	11235000	40887000	8783300	53422000	3636600		4	13.1	32.688
-2.21417	-3.40498	-3.22051	-3.42678	-1.78185	-1.57626	-3.19203	-3.11271	-2.89731	Q9UI30	Q9UI30	Multifunctional methyltransferase subunit TRM112-like protein	TRMT112			0.374582	0.426984	44753000	7164900	24001000	6414800	14510000	4017400	64572000	3313800	34698000	10198000	36709000	11109000	51155000	6704900	34494000	0	22193000	5455000		4	42.4	14.199
-2.54431	-2.58909	-3.14083	-3.05567	-3.12442	-3.19269	-2.88657	-3.12509	-2.37909	Q9BRA2;I3L0K2;I3L3M7;I3L2R6	Q9BRA2;I3L0K2;I3L3M7;I3L2R6	Thioredoxin domain-containing protein 17	TXNDC17			0.31712	0.376432	54730000	9299600	63088000	11473000	43874000	0	68275000	4608700	40695000	3090000	23714000	4250900	29937000	7821600	29585000	2963300	60898000	10824000		4	38.2	13.941
-3.11866	-3.0887	-1.86623	-1.67309	-2.93181	-1.60511	-1.83249	-3.27357	-1.77231	P52594;B8ZZY2;C9J2I0	P52594;B8ZZY2	Arf-GAP domain and FG repeat-containing protein 1	AGFG1			0.631017	0.657737	22302000	0	61668000	1172500	48694000	3135200	45994000	3270800	55853000	2271300	59086000	3576700	59158000	4755300	46906000	1735200	66497000	3113100		5	15.1	58.259
-3.23827	-3.25044	-2.90974	-2.98432	-3.4461	-3.53294	-3.00277	-3.15399	-2.94264	P30049;A0A087WTL3	P30049	ATP synthase subunit delta, mitochondrial	ATP5D			0.314045	0.376289	30342000	945770	130540000	8470300	91862000	9532800	97202000	7643700	147590000	9902900	146070000	7974900	65932000	8837700	126690000	8535900	173080000	12208000		5	37.5	17.49
-3.42643	-2.15502	-1.82802	-2.07589	-1.95076	-1.55864	-1.83934	-1.8137	-1.60942	O95817;C9JFK9	O95817;C9JFK9	BAG family molecular chaperone regulator 3	BAG3			0.264819	0.32822	5677300	2023900	18709000	3838700	20924000	5622500	27087000	3839100	28991000	8975900	16057000	6066100	21539000	6369300	21342000	3986900	15722000	6138900		5	19.7	61.594
-2.00764	-1.98593	-2.08076	-2.13644	-2.05811	-2.09332	-2.00538	-1.9573	-1.81955	P62633	P62633	Cellular nucleic acid-binding protein	CNBP		SILAC_Ctrl_Plain_lipos	0.0560104	0.116865	181460000	33198000	159900000	27311000	170000000	18614000	146040000	17426000	181180000	22897000	178280000	34795000	176280000	30037000	214970000	35341000	209280000	45694000		5	35	19.463
-2.31488	-2.32648	-2.96347	-1.69586	-1.77927	-3.12964	-2.93292	-3.22619	-1.90612	Q9Y2B0;F8VXJ7;H0YI18;F8W1K5;H0YIH9;F8W1U5	Q9Y2B0;F8VXJ7	Protein canopy homolog 2	CNPY2			0.66305	0.674882	56164000	12515000	80599000	15649000	53254000	2632500	123330000	30121000	70617000	17950000	71498000	0	37731000	14592000	82318000	2869300	53089000	13064000		5	34.6	20.652
-2.33781	-2.39146	-2.26569	-2.26909	-2.33898	-2.30772	-2.41989	-2.34703	-2.34454	P13073;H3BN72;H3BNV9;Q86WV2;H3BPG0;H3BNI5	P13073;H3BN72;H3BNV9;Q86WV2;H3BPG0	Cytochrome c oxidase subunit 4 isoform 1, mitochondrial	COX4I1			0.322186	0.381165	153920000	16203000	122280000	17240000	82113000	16906000	116790000	24502000	96178000	19973000	217140000	21722000	96507000	19649000	186130000	18247000	113870000	23520000		5	30.8	19.576
-2.04805	-1.79817	-1.93705	-2.04168	-2.08155	-1.98159	-1.90298	-1.88103	-3.06652	P14854;A0A494C160;K7EQD3	P14854;A0A494C160	Cytochrome c oxidase subunit 6B1	COX6B1			0.565925	0.586173	143970000	35717000	120390000	33608000	70785000	18282000	192840000	49807000	177080000	43908000	173500000	44217000	173190000	46997000	163720000	45144000	145590000	17677000		5	65.1	10.192
-3.27439	-2.99514	-3.09991	-2.54979	-2.93364	-2.42911	-2.58441	-3.11622	-2.63765	P19784;H3BNI9;H3BSA1	P19784;H3BNI9	Casein kinase II subunit alpha	CSNK2A2			0.113007	0.181552	41270000	2415400	4443400	0	11631000	2471700	36311000	5249800	15801000	4594400	24015000	3391000	30596000	4162000	16668000	2263800	29002000	4922200		5	19.7	41.213
-0.766505	-3.16614	-0.799973	-2.21887	-3.12419	-3.015	-3.07535	-3.18999	-2.92085	E7EX90;A0A7P0Z4C3;A0A804CDA6;Q14203;Q6AWB1;E7EWF7	E7EX90;A0A7P0Z4C3;A0A804CDA6;Q14203;Q6AWB1	Dynactin subunit 1	DCTN1;DKFZp686E0752			0.1535	0.226045	20227000	20232000	21846000	15635000	16489000	14203000	67644000	22945000	46794000	2577700	18579000	18957000	16770000	16874000	6418900	0	0	0		5	5.3	139.09
-3.24313	-2.32113	-2.4661	-2.42678	-3.19702	-2.9502	-3.22937	-3.05317	-2.02304	Q86XP3;J3KRE3	Q86XP3	ATP-dependent RNA helicase DDX42	DDX42			0.915537	0.896749	19024000	1062400	13017000	2321300	11786000	2997600	14166000	2853100	0	0	13953000	2183800	5242900	1200300	12273000	1346200	38034000	6873600		5	8.3	102.97
-2.45728	-2.47578	-2.42244	-3.0033	-2.40354	-2.4434	-2.56209	-2.33475	-3.0571	Q9BSJ8	Q9BSJ8	Extended synaptotagmin-1	ESYT1			0.681081	0.694073	22984000	2959000	20813000	3963800	24169000	2809000	12485000	1265500	26711000	3154500	26854000	3183500	20341000	3315100	19484000	3096500	17455000	1677000		5	7.2	122.85
-2.36119	-2.45032	-2.35137	-2.45522	-2.40614	-2.36431	-2.26791	-2.27251	-2.21625	B0QYK0;Q01844;A0A0D9SFL3;C9JGE3;H7BY36	B0QYK0;Q01844;A0A0D9SFL3;C9JGE3;H7BY36	RNA-binding protein EWS	EWSR1		SILAC_Ctrl_EC_lipos;SILAC_Ctrl_Plain_lipos	0.0103399	0.0565263	249660000	27249000	341710000	40284000	219990000	25787000	375160000	37887000	347060000	36633000	299020000	34760000	337810000	43485000	262180000	27427000	281070000	44187000		5	12.6	64.929
-2.21364	-2.4066	-3.28251	-3.14739	-3.01377	-3.58248	-1.97903	-3.16684	-2.91994	P14324;A0A087X1D8;A0A087WVN4;A0A087WTP2;A0A087X090	P14324;A0A087X1D8;A0A087WVN4	Farnesyl pyrophosphate synthase	FDPS			0.342275	0.400442	104410000	17555000	176840000	21899000	105080000	6495700	147590000	11711000	79479000	0	87182000	7275500	129000000	33306000	88817000	4511300	93821000	4952200		5	14.6	48.275
-3.27115	-3.46287	-3.26045	-3.51555	-0.689683	-1.79621	-2.90622	-3.23294	-3.16921	P51114;A0A8V8TMQ1;B4DXZ6;A0A8V8TNP6;E7EU85;E9PFF5;C9JAJ4;A0A8I5KT56;A0A8I5KS01;G3V0J0;A0A8I5KZ21;A8MQB8;A0A8I5KWH0;A0A087WY29;H7C4S4;A0A8I5KTZ9;A0A087WVL8;A0A087WXI3;A0A8I5KUC2;A0A8I5KTT6;Q06787	P51114;A0A8V8TMQ1;B4DXZ6;A0A8V8TNP6;E7EU85;E9PFF5	Fragile X mental retardation syndrome-related protein 1	FXR1			0.191859	0.256066	17301000	17735000	7805600	1930800	19793000	1869500	0	0	34541000	17140000	23948000	6783900	17468000	2208100	30456000	3129700	11597000	20587000		5	12.1	69.72
-1.45518	-1.56867	-1.69325	-1.55818	-1.71658	-1.84622	-1.28627	-1.41016	-1.48778	P62993;J3KT38;J3QRL5;J3QLF6	P62993	Growth factor receptor-bound protein 2	GRB2		SILAC_Ctrl_Plain_lipos	0.0553663	0.116518	20921000	7707600	33551000	10439000	20592000	5022700	34136000	12535000	19485000	5094800	9355900	3939500	31178000	13333000	20219000	5694800	53558000	13538000		5	32.3	25.206
-2.38217	-2.34997	-2.33854	-2.43448	-2.387	-2.39768	-2.23752	-2.33054	-2.28328	Q71UI9;P0C0S5;C9J0D1;A0A494C189;C9J386	Q71UI9;P0C0S5;C9J0D1;A0A494C189	Histone H2A.V;Histone H2A.Z;Histone H2A	H2AFV;H2AFZ		SILAC_Ctrl_Plain_lipos	0.0112476	0.0585455	4068100000	790350000	4637100000	955890000	3498900000	740850000	4300600000	826080000	4493600000	822220000	4139300000	747430000	6687600000	1431000000	3904600000	765580000	5278400000	1137200000		5	53.9	13.509
-3.25789	-3.35735	-3.3105	-3.36602	-2.14044	-2.11622	-3.01137	-2.94195	-3.06242	Q9NVD7;E9PS97;A0A087WZB5;Q9HBI1	Q9NVD7;E9PS97	Alpha-parvin	PARVA			0.153505	0.225192	18300000	1777400	31729000	0	16706000	1444400	10919000	2523000	25632000	6113700	32412000	3741700	35371000	1806600	7882300	2278900	21894000	2920200		5	19.1	42.243
-2.29988	-3.22964	-2.47377	-2.40011	-2.619	-2.40324	-3.1627	-3.38825	-2.52442	Q29RF7;H0Y9L6	Q29RF7	Sister chromatid cohesion protein PDS5 homolog A	PDS5A			0.291223	0.353782	18809000	2068000	6551100	1224900	14037000	1723000	23663000	1601600	28186000	2514500	19230000	4264200	12126000	1338000	11647000	1093800	21380000	3093400		5	7.2	150.83
-2.67779	-1.90196	-3.33033	-3.22218	-1.63249	-1.44383	-2.48528	-1.48912	-1.418	Q7RTV0	Q7RTV0	PHD finger-like domain-containing protein 5A	PHF5A			0.45773	0.493112	73569000	8385900	62452000	7492700	47060000	5067700	56827000	4429000	65455000	8540300	66323000	10039000	72045000	9724300	60470000	9853100	84893000	12070000		5	48.2	12.405
-1.71009	-1.89432	-2.06758	-1.94242	-1.66571	-3.25685	-1.66036	-1.57966	-1.41292	Q92692;K7EKE8	Q92692;K7EKE8	Nectin-2	PVRL2			0.279063	0.343584	26003000	5254300	35345000	4728200	31366000	4732700	29550000	5420300	33851000	7517600	36890000	2094400	25770000	5008800	24704000	6578000	32877000	8773100		5	10.6	57.741
-3.24606	-3.2589	-3.15765	-3.23181	-3.39354	-1.87002	-2.12885	-1.82067	-1.74019	F5GZ78;A0A1B0GTU4;P49023;A0A1B0GU60;F5H836;A0A1B0GV30	F5GZ78;A0A1B0GTU4;P49023;A0A1B0GU60	Paxillin	PXN		SILAC_Ctrl_EC_lipos	0.0425418	0.106685	6264600	2111100	14308000	803210	10142000	2863300	38661000	2196600	19887000	0	37933000	4356600	28635000	3701800	33296000	6259900	22068000	7011300		5	18.7	64.232
-3.42702	-2.47385	-2.98125	-3.81177	-3.36256	-3.15675	-2.31186	-2.91243	-2.33519	J3QR09;J3KTE4;A0A7I2YQG2;P84098;A0A7I2V638;A0A7I2V4U6;A0A7I2V2L0;A0A7I2V512	J3QR09;J3KTE4;A0A7I2YQG2;P84098	Ribosomal protein L19;60S ribosomal protein L19	RPL19			0.0717359	0.13767	202980000	20165000	297190000	48991000	148550000	24116000	249420000	37387000	205450000	25292000	164230000	27788000	373350000	68058000	179500000	30618000	403480000	67850000		5	22.8	23.134
-3.08485	-3.31032	-3.10054	-3.25842	-3.28588	-3.26327	-3.12822	-3.3541	-2.89341	P62829;J3KTJ3;C9JD32;J3KT29;B9ZVP7;J3QQT9	P62829;J3KTJ3;C9JD32;J3KT29	60S ribosomal protein L23	RPL23			0.52498	0.557624	372680000	14362000	305910000	5290100	285080000	4265300	462700000	20532000	565390000	17767000	375530000	17264000	456690000	15646000	427370000	15166000	432540000	4662700		5	43.6	14.865
-3.15278	-2.8397	-3.20543	-2.71615	-2.86103	-2.78369	-2.66	-2.52866	-2.55529	P61353;K7ELC7;K7EQQ9;K7ERY7	P61353;K7ELC7	60S ribosomal protein L27	RPL27		SILAC_Ctrl_EC_lipos	0.0102045	0.0576216	604940000	4916300	305390000	45949000	487770000	45029000	848340000	35750000	316240000	16381000	506890000	42040000	815600000	45061000	483000000	25446000	718410000	53533000		5	42.6	15.798
-2.95436	-3.28602	-3.17053	-3.59543	-3.21015	-3.16596	-2.4591	-3.10718	-2.39123	P18077;F8WBS5;F8WB72;C9K025	P18077;F8WBS5;F8WB72;C9K025	60S ribosomal protein L35a	RPL35A			0.0641156	0.123269	216500000	8643700	274650000	10751000	178270000	7128500	195560000	0	144350000	7654400	115800000	8649700	84272000	17228000	76210000	8577100	135750000	20277000		5	33.6	12.538
-3.24065	-2.95221	-2.6381	-2.67052	-3.22324	-3.23237	-2.75955	-2.83002	-2.71814	Q8WVC2;P63220;Q9BYK1;Q9BYK2	Q8WVC2;P63220;Q9BYK1	40S ribosomal protein S21	RPS21			0.46601	0.496094	171160000	0	333690000	25826000	340510000	27731000	592160000	60714000	446070000	21150000	322420000	36434000	226910000	37784000	337280000	27510000	378490000	31044000		5	60.5	8.85
-2.15143	-3.46704	-1.81771	-3.00051	-3.26759	-3.18575	-3.04724	-2.07789	-1.98245	Q9NR31;Q5SQT8;X1WI22;D6RAA2;D6RDB2;H0Y5E8	Q9NR31;Q5SQT8	GTP-binding protein SAR1a	SAR1A			0.309915	0.371459	45947000	3362900	49305000	3161700	44433000	3337500	34843000	0	62964000	1324300	60926000	1149200	15402000	3547900	87952000	3266500	106610000	5253300		5	35.4	22.367
-3.14775	-3.19416	-3.11023	-1.64562	-2.94839	-3.19825	-2.96356	-1.27401	-1.18141	H3BVD9;O43278;H3BMB6;H3BTQ8;H3BSM2;H3BR01;H3BNW5	H3BVD9;O43278;H3BMB6;H3BTQ8;H3BSM2	Kunitz-type protease inhibitor 1	SPINT1			0.1703	0.24061	13816000	5127300	9701700	4591800	9218800	3070700	42864000	8572400	18236000	4996600	25690000	4427400	9518300	4441000	24911000	4802200	26034000	8026300		5	11.2	52.373
-2.20344	-3.23338	-3.28826	-2.43534	-2.29074	-1.95674	-2.14146	-2.12293	-2.16133	Q5JRI1;O75494;Q8WXF0;Q6IQ42	Q5JRI1;O75494	Serine/arginine-rich splicing factor 10	SRSF10			0.0915272	0.159905	112510000	24219000	77874000	0	61465000	2171500	92273000	9648100	126500000	34998000	86685000	20323000	119640000	38497000	112330000	36932000	130720000	22120000		5	32.6	20.913
-2.65	-2.48108	-2.7539	-2.41827	-2.58165	-2.64946	-2.37161	-2.42345	-2.4519	Q5T8U5;O15260;B7Z1G8	Q5T8U5;O15260;B7Z1G8	Surfeit locus protein 4	SURF4			0.125234	0.195736	99418000	11425000	100720000	10783000	86083000	8131100	131760000	17237000	132000000	17016000	114110000	15063000	124520000	17809000	103980000	10883000	84968000	8301000		5	35.5	21.127
-2.13239	-3.52564	-3.28013	-3.31651	-2.98786	-2.84259	-1.85507	-2.18567	-2.18403	Q15785	Q15785	Mitochondrial import receptor subunit TOM34	TOMM34			0.0754671	0.142312	40309000	6111300	56266000	0	21464000	2167700	53314000	3078200	44449000	4654600	49852000	0	67542000	8995000	62562000	5811600	71833000	8242200		5	25.6	34.559
-3.61777	-3.10889	-1.96364	-1.52774	-3.3716	-1.72256	-2.01748	-3.08477	-2.2382	Q2NL82;I3L1Q5	Q2NL82;I3L1Q5	Pre-rRNA-processing protein TSR1 homolog	TSR1			0.611233	0.634634	14581000	1335700	21323000	1314100	17820000	3393100	24120000	12674000	19577000	2122000	42354000	4411600	26850000	5287500	15894000	0	35986000	5071800		5	10.4	91.809
-2.26375	-2.06124	-2.07862	-2.25498	-2.26576	-2.40484	-2.02292	-1.9601	-2.26958	P24666;G5E9R5;F2Z2Q9;D3YTI2	P24666;G5E9R5;F2Z2Q9	Low molecular weight phosphotyrosine protein phosphatase	ACP1			0.146523	0.217953	147220000	28868000	168640000	35824000	121730000	25366000	151930000	35984000	173440000	22018000	126470000	24830000	187100000	37040000	118100000	34112000	164560000	34659000		6	58.9	18.042
-2.36863	-2.62398	-2.98274	-2.57458	-2.54498	-3.29044	-2.85223	-3.12232	-3.18519	E9PB61;Q86V81	E9PB61;Q86V81	THO complex subunit 4	ALYREF			0.370122	0.424721	286190000	26598000	295620000	34875000	222520000	0	409640000	33577000	357980000	36305000	345540000	14949000	362680000	34045000	196160000	11868000	410020000	21278000		6	30.3	27.557
-2.36171	-2.14938	-2.27132	-2.41573	-2.47129	-2.64837	-2.4066	-2.33774	-2.26181	A0A7P0TA85;P35613;A0A087WUV8;A0A7P0TB04;I3L192;A0A7P0T8A7;R4GN83;R4GMX5;A0A2R8YDZ0	A0A7P0TA85;P35613;A0A087WUV8;A0A7P0TB04;I3L192	Basigin	BSG			0.0576063	0.118127	329970000	36840000	378300000	45509000	226520000	25785000	432640000	51535000	353820000	39892000	312900000	29985000	465530000	51734000	309300000	30464000	257150000	37063000		6	34.2	28.991
-3.00031	-1.98976	-3.20198	-1.98376	-2.31962	-3.21294	-2.12249	-3.13414	-2.16747	P09497;D6RJD1;H0Y9Q6	P09497;D6RJD1	Clathrin light chain B	CLTB			0.861705	0.856912	57630000	5357300	76634000	7918600	64218000	5394300	106980000	20070000	96741000	9491200	86185000	5496000	80335000	11387000	51136000	3861500	59740000	11728000		6	20.5	25.19
-2.18587	-2.24838	-0.159799	-3.12321	-3.26326	-2.25243	-1.82179	-2.14765	-2.87423	Q5SRQ3;Q5SRQ6;P67870;A0A7I2YQ78;N0E472;A0A0G2JM12;A0A7I2V500;N0E644;A0A0G2JM58;A0A7I2YQQ2	Q5SRQ3;Q5SRQ6;P67870;A0A7I2YQ78;N0E472;A0A0G2JM12	Casein kinase II subunit beta	CSNK2B-LY6G5B-1181;CSNK2B;CSNK2B-LY6G5B--991			0.20945	0.271288	156440000	15203000	189290000	18401000	140320000	11709000	167870000	16256000	149240000	9509300	207910000	24512000	198080000	29198000	179250000	22144000	212610000	14325000		6	35.1	26.673
-3.36732	-1.78081	-2.59275	-3.22449	-3.3814	-2.36127	-2.09314	-3.36082	-2.62353	J3KS22;J3QS36;Q7Z4W1;J3KRZ4;J3KSZ5;J3QL34;J3QS45	J3KS22;J3QS36;Q7Z4W1;J3KRZ4;J3KSZ5;J3QL34	L-xylulose reductase	DCXR			0.751057	0.749415	15855000	2749000	20083000	4951300	34271000	3750100	68638000	2531400	47904000	2853000	54545000	2518100	19609000	4580400	74375000	1150100	32113000	5363300		6	39.5	23.803
-2.20803	-2.30301	-2.48036	-3.36112	-2.46132	-2.55495	-2.36082	-2.45435	-2.49606	P36957;Q86SW4;H0YJF9;G3V5M3;G3V3F0	P36957;Q86SW4	Dihydrolipoyllysine-residue succinyltransferase component of 2-oxoglutarate dehydrogenase complex, mitochondrial	DLST			0.221183	0.286166	98817000	4697100	106190000	9991900	82359000	10650000	128580000	14270000	145560000	18323000	144560000	19558000	126720000	11939000	100300000	14640000	97846000	13947000		6	18.3	48.755
-1.5409	-1.53395	-1.46729	-3.1282	-3.0045	-1.42849	-2.96322	-1.42001	-1.49342	A0A0C4DGL3;H0YNW5;H0YKC5;P33316;H0YMM5;H0YNJ9;H0YKI0;H0YMP1	A0A0C4DGL3;H0YNW5;H0YKC5;P33316;H0YMM5;H0YNJ9;H0YKI0;H0YMP1	Deoxyuridine 5-triphosphate nucleotidohydrolase, mitochondrial	DUT			0.321131	0.379747	154470000	28773000	170000000	29182000	105770000	28915000	226060000	34226000	32856000	0	134170000	39597000	37175000	0	187940000	48305000	191710000	39849000		6	56.7	15.395
-2.12243	-3.40606	-3.12386	-3.24337	-3.00908	-2.99896	-2.77517	-3.35203	-2.13081	P42126;Q96DC0;H3BS70	P42126;Q96DC0;H3BS70	Enoyl-CoA delta isomerase 1, mitochondrial	ECI1;DCI			0.754549	0.752549	159250000	16864000	84039000	7529200	54686000	9734800	51131000	3162200	94750000	12778000	61131000	6869000	181050000	21578000	76068000	15801000	124810000	27789000		6	23.2	32.816
-0.551078	-3.32365	-0.485014	-3.39138	-3.09271	-3.32685	-2.0194	-3.28391	-1.91653	Q14192;F8WDA8;U3KQT4	Q14192	Four and a half LIM domains protein 2	FHL2			0.181131	0.248342	71208000	25305000	88737000	20953000	64150000	20753000	82673000	27233000	62685000	1658100	66307000	18478000	67764000	4880900	43093000	2859400	90266000	6504500		6	30.8	32.193
-2.50955	-2.47811	-2.40828	-2.59999	-2.53207	-2.50619	-2.4595	-2.3541	-2.41912	U3KQK0;Q99880;Q99879;Q99877;Q93079;Q5QNW6;P62807;P58876;P57053;O60814;Q96A08;A0A2R8Y619	U3KQK0;Q99880;Q99879;Q99877;Q93079;Q5QNW6;P62807;P58876;P57053;O60814;Q96A08	Histone H2B;Histone H2B type 1-L;Histone H2B type 1-M;Histone H2B type 1-N;Histone H2B type 1-H;Histone H2B type 2-F;Histone H2B type 1-C/E/F/G/I;Histone H2B type 1-D;Histone H2B type F-S;Histone H2B type 1-K;Histone H2B type 1-A	HIST1H2BN;HIST1H2BL;HIST1H2BM;HIST1H2BH;HIST2H2BF;HIST1H2BC;HIST1H2BD;H2BFS;HIST1H2BK;HIST1H2BA		SILAC_Ctrl_Plain_lipos	0.0472836	0.111765	8018000000	400050000	7050500000	308940000	7861700000	653190000	7709300000	524840000	11066000000	757180000	8815900000	645630000	11445000000	679500000	6559600000	577310000	14761000000	864020000		6	31.3	18.804
-3.15021	-3.28539	-3.01642	-1.97443	-1.96618	-3.07413	-2.12105	-3.36262	-2.99081	P08648	P08648	Integrin alpha-5;Integrin alpha-5 heavy chain;Integrin alpha-5 light chain	ITGA5			0.242322	0.306145	53329000	10275000	70721000	1751600	74079000	1448900	106060000	11676000	79778000	8794200	68695000	1691700	115160000	10490000	20615000	0	84333000	6973600		6	9.8	114.54
-3.24986	-2.2576	-2.9582	-2.13214	-2.21424	-1.90358	-3.04653	-3.21523	-2.77622	A0A8Q3WK74;A0A8Q3WK80;Q9NZL9;A0A8Q3SIE5;A0A8Q3WLC0;A0A8Q3WK84;H7C0X7;A0A8Q3WKR9;A0A8Q3WLP1;E5RJR3;A0A8Q3WK93	A0A8Q3WK74;A0A8Q3WK80;Q9NZL9;A0A8Q3SIE5;A0A8Q3WLC0;A0A8Q3WK84;H7C0X7;A0A8Q3WKR9	Methionine adenosyltransferase 2 subunit beta	MAT2B		Plain_lipos_SILAC_Ctrl	0.0317736	0.088928	25546000	3681100	51327000	7673900	8859300	1864700	64535000	10414000	60771000	6450900	49858000	9014900	82517000	5836300	21307000	2727600	26629000	5795000		6	28.4	33.318
-0.229704	-0.259064	-2.37265	-2.5845	-2.26652	-0.302475	-0.193981	-0.152709	-2.22115	A0A3B3IUA2;B1AHD1;P55769;A0A3B3ISK4	A0A3B3IUA2;B1AHD1;P55769	NHP2-like protein 1;NHP2-like protein 1, N-terminally processed	NHP2L1			0.656483	0.672517	573480000	291870000	611450000	338320000	641860000	262130000	926090000	459210000	750770000	342240000	707920000	304700000	630990000	466660000	537230000	297860000	708150000	359490000		6	23.2	30.162
-3.36473	-2.24011	-2.81145	-3.30398	-2.27042	-2.93446	-2.91593	-1.98416	-1.80667	Q9NZT2;A0A0A0MRN5	Q9NZT2;A0A0A0MRN5	Opioid growth factor receptor	OGFR			0.394901	0.444659	14566000	2124600	21638000	3344600	15237000	1700200	9023700	2081800	26375000	4082800	19540000	3116400	0	0	21554000	4454800	17528000	5348600		6	26.1	73.324
-3.03031	-2.62229	-2.51284	-3.23019	-3.23578	-3.31214	-2.90802	-3.18702	-2.25429	O00264	O00264	Membrane-associated progesterone receptor component 1	PGRMC1			0.157971	0.228267	98154000	0	64648000	6127700	66335000	6901600	86825000	6771800	100150000	5745400	93281000	4632200	60211000	0	29139000	0	98110000	9989100		6	42.1	21.671
-1.45482	-1.64458	-1.36885	-1.68334	-3.18574	-1.61379	-2.98355	-1.46271	-1.52874	P63000;P60763;P15153;J3KSC4;J3QLK0;B1AH77;B1AH78;B1AH80;F8WET9;B1AH79;G3V4H1;G3V476;P17081;Q9H4E5	P63000;P60763;P15153;J3KSC4;J3QLK0;B1AH77;B1AH78;B1AH80	Ras-related C3 botulinum toxin substrate 1;Ras-related C3 botulinum toxin substrate 3;Ras-related C3 botulinum toxin substrate 2	RAC1;RAC3;RAC2			0.529031	0.557706	192520000	31579000	120680000	21201000	147590000	41980000	184170000	37688000	90423000	18911000	155240000	27256000	84150000	13486000	102790000	26680000	120720000	28500000		6	38.5	21.45
-2.44977	-3.13802	-2.85923	-2.12325	-3.18671	-2.43362	-2.91636	-3.10916	-3.02397	Q14257;A8MXP8;H0YL43	Q14257;A8MXP8	Reticulocalbin-2	RCN2			0.422657	0.467289	43917000	4338800	43570000	0	50270000	3186500	81891000	12168000	52180000	0	67050000	9430400	62100000	3069800	57519000	4097500	58461000	4304200		6	31.9	36.876
-2.93545	-2.8998	-2.81006	-2.86397	-2.86765	-2.88129	-2.75156	-3.00547	-3.01362	P30050	P30050	60S ribosomal protein L12	RPL12			0.777656	0.772068	789160000	49822000	825420000	51644000	761510000	40954000	875470000	50870000	924620000	45708000	810810000	49540000	820650000	52554000	585620000	14772000	684140000	16001000		6	54.5	17.818
-2.59266	-2.69348	-2.62923	-2.59179	-2.73985	-2.68733	-2.56644	-2.54768	-2.42841	P26373;J3QSB4;H3BTH3	P26373;J3QSB4	60S ribosomal protein L13	RPL13			0.0631074	0.122804	749720000	104740000	801380000	106270000	630620000	77283000	1008400000	138590000	836070000	103620000	658370000	105450000	812180000	133890000	724060000	115650000	795960000	141290000		6	29.4	24.261
-3.18652	-2.78428	-2.75789	-2.51746	-0.336938	-2.77448	-2.81228	-3.00567	-2.68186	G3V203;J3QQ67;Q07020;H0YHA7;F8VUA6;F8VYV2;A0A075B7A0;F8VXR6	G3V203;J3QQ67;Q07020;H0YHA7;F8VUA6;F8VYV2;A0A075B7A0	60S ribosomal protein L18	RPL18			0.279406	0.343362	543010000	19850000	664100000	54181000	478740000	34929000	464460000	43162000	544230000	32417000	644890000	41520000	856640000	40986000	688360000	27433000	517330000	36604000		6	39.6	18.756
-3.09884	-2.80874	-3.40705	-2.75049	-3.16835	-2.30415	-2.87479	-3.31783	-2.7619	E5RI99;P62888;E5RJH3;A0A0C4DH44;A0A0B4J213	E5RI99;P62888;E5RJH3	60S ribosomal protein L30	RPL30			0.471953	0.502286	121460000	14718000	157540000	23420000	206380000	5350500	383710000	40508000	282130000	19553000	235910000	25222000	426780000	27538000	270730000	14803000	260810000	22795000		6	45.6	12.656
-2.8879	-3.11478	-2.92325	-3.45064	-3.12696	-3.50278	-3.12093	-2.93998	-2.79917	P62277;J3KMX5;E9PS50	P62277;J3KMX5	40S ribosomal protein S13	RPS13			0.0407453	0.106154	371540000	18934000	411200000	29847000	432810000	26805000	364180000	33239000	526480000	32222000	387060000	15575000	450500000	23651000	507100000	29905000	544940000	54443000		6	34.4	17.222
-3.03496	-3.25039	-3.15559	-3.12759	-2.8984	-2.62202	-3.32244	-2.9372	-2.81062	I3L3P7;P62244;I3L246;H3BN98;H3BV27;H3BT37;I3L303;H3BVC7	I3L3P7;P62244;I3L246;H3BN98	40S ribosomal protein S15a	RPS15A			0.399835	0.446755	216700000	0	382830000	0	140800000	0	387320000	28709000	312770000	12588000	285270000	13181000	407330000	13409000	258710000	2003900	336680000	2518100		6	54	11.477
-3.16801	-3.27882	-3.17009	-2.24619	-3.32258	-3.23566	-2.32525	-3.07646	-2.45411	P55735;A8MXL6	P55735;A8MXL6	Protein SEC13 homolog	SEC13			0.299134	0.359908	92514000	0	126250000	0	101370000	6275600	107010000	13599000	114480000	0	96394000	7580100	86613000	13132000	63006000	0	81489000	16625000		6	33.9	35.54
-2.12696	-3.07148	-3.19187	-3.2279	-3.36944	-2.27425	-1.97279	-2.17156	-2.91293	P61619;B4DR61;A0A8V8TMZ5;C9JXC6;A0A8V8TMZ3;A0A8V8TN19;A0A8V8TN25;Q8TC24;F8W776;A0A8V8TNG8;Q9H9S3;H7C1S8;H7C069;C9JJV4;A6NIF9;F2Z2C7;A6NK38;H7C1Q9	P61619;B4DR61;A0A8V8TMZ5;C9JXC6;A0A8V8TMZ3;A0A8V8TN19	Protein transport protein Sec61 subunit alpha isoform 1	SEC61A1			0.441667	0.480154	59032000	7428300	36159000	1595500	40149000	2612000	61218000	3473500	65046000	2890000	48134000	3956400	54000000	9451200	27678000	4838700	39083000	3224800		6	14.5	52.264
-2.0152	-3.23002	-2.67236	-3.41992	-2.42958	-3.09856	-2.05044	-3.13966	-1.87076	Q99961;M0R0I3;M0QYE0;Q99962	Q99961;M0R0I3;M0QYE0	Endophilin-A2	SH3GL1			0.486536	0.516944	46739000	6210700	42264000	549140	40426000	2845800	26953000	1808300	51098000	3800100	37965000	3608000	55584000	5023700	39388000	2483900	46365000	6737400		6	27.7	41.489
-1.79716	-0.761335	-3.39963	-0.729435	-0.971233	-3.1795	-0.902173	-0.725327	-2.93281	Q99808;A0A2R8Y567;A0A2R8YEH8;A0A2R8Y801;A0A2R8Y854;A0A2R8YFI6;A0A2U3TZM5;A0A2U3TZM6;A0A2R8Y6D1;A0A2U3TZJ7	Q99808	Equilibrative nucleoside transporter 1	SLC29A1			0.901696	0.887653	25152000	7174600	26949000	18193000	11057000	3254000	29934000	25798000	28734000	14127000	12295000	3007400	22257000	18137000	43025000	17755000	40696000	3306500		6	15.6	50.219
-2.46498	-2.53533	-3.02829	-3.22582	-2.54027	-3.144	-2.45127	-2.56337	-2.30315	P84103;A0A087X2D0	P84103;A0A087X2D0	Serine/arginine-rich splicing factor 3	SRSF3			0.159609	0.229779	361990000	53830000	416430000	58542000	171900000	16406000	237170000	26855000	471590000	65179000	211770000	20063000	464330000	76969000	192760000	22566000	501190000	79385000		6	35.4	19.329
-3.08329	-3.25789	-3.15859	-3.16214	-2.43386	-2.27662	-3.15777	-2.94014	-3.00744	Q16629;A0A0B4J1Z1;C9JAB2;F8WEA1;H7BZZ6	Q16629;A0A0B4J1Z1;C9JAB2	Serine/arginine-rich splicing factor 7	SRSF7			0.127446	0.197	117730000	8623900	57699000	15615000	66552000	12806000	50604000	11141000	269150000	28751000	228380000	23228000	68498000	0	129700000	11149000	87928000	22995000		6	23.5	27.366
-1.77211	-1.95484	-3.2397	-2.19674	-2.93625	-3.26015	-2.91751	-3.08714	-3.16532	A0A3B3IRT8;P43307;C9J3L8;C9J5W0;E9PAL7;C9IZQ1;C9JBX5;C9JY01	A0A3B3IRT8;P43307;C9J3L8;C9J5W0;E9PAL7;C9IZQ1	Translocon-associated protein subunit alpha	SSR1			0.337084	0.396342	85121000	16477000	72142000	13163000	72235000	6714000	125490000	14564000	116490000	12310000	116210000	10100000	83075000	10740000	59059000	10721000	107550000	0		6	30.6	32.449
-2.34154	-2.45079	-2.17423	-2.50071	-2.2227	-2.50177	-1.95842	-2.1504	-1.97937	Q92804;A0A0J9YYE0;A0A075B7E4;A0A0J9YXY8;A0A0J9YY24	Q92804;A0A0J9YYE0	TATA-binding protein-associated factor 2N	TAF15		SILAC_Ctrl_Plain_lipos	0.0335379	0.0935433	39365000	6935000	41804000	9933900	29588000	6863900	68383000	8664500	65630000	9427000	48336000	8314900	63490000	9326900	55311000	7484200	48354000	11352000		6	14.4	61.829
-3.07081	-2.32938	-1.68015	-1.662	-2.04931	-3.01143	-2.91485	-3.02506	-2.77329	O60701;E7ER95;E7ER83;E7ETF4;E7EV97	O60701	UDP-glucose 6-dehydrogenase	UGDH			0.378968	0.427437	46950000	8092900	44403000	4115400	40602000	6051800	70708000	11325000	66714000	8127700	42557000	2442900	50991000	8792000	41636000	6519700	98325000	2620900		6	24.7	55.023
-3.13923	-2.66786	-2.28609	-3.21714	-3.35528	-3.12105	-2.75643	-2.87938	-3.25981	Q9BQA1;H0Y711	Q9BQA1;H0Y711	Methylosome protein 50	WDR77			0.170272	0.241466	69355000	2022700	93482000	3028400	63018000	3598000	47573000	2304700	45441000	1559800	117000000	2748800	92507000	5935000	87534000	1957200	97435000	3933300		6	38.3	36.724
-1.84928	-1.92325	-1.96567	-1.94658	-2.02157	-2.02262	-1.76758	-1.86717	-1.73068	Q13155;A8MU58	Q13155;A8MU58	Aminoacyl tRNA synthase complex-interacting multifunctional protein 2	AIMP2		SILAC_Ctrl_Plain_lipos	0.0136371	0.061253	120240000	17694000	148740000	21360000	68354000	14474000	129700000	27567000	93835000	20189000	152100000	24535000	124070000	40341000	130990000	20237000	140580000	32611000		7	41.2	35.348
-3.37116	-3.23815	-3.12873	-2.96957	-3.20714	-3.12123	-2.88098	-3.46862	-2.97109	P48047;A0A494C0K9;H7C0C1;H7C086;H7C068	P48047	ATP synthase subunit O, mitochondrial	ATP5O			0.64366	0.665465	236400000	4557400	186820000	4260300	118100000	4282300	210900000	3149300	178070000	6331200	155140000	4375000	248410000	10991000	188770000	7235900	242420000	0		7	40.8	23.277
-1.96359	-1.66178	-1.89148	-1.92857	-3.2969	-3.03445	-1.85163	-1.8248	-1.75079	B4DKY1;P49589	B4DKY1;P49589	Cysteine--tRNA ligase, cytoplasmic	CARS			0.0597861	0.120045	43400000	3249400	50653000	4025200	46010000	6015700	65265000	8257400	38152000	1307500	36727000	0	51779000	5993300	46415000	5595500	46700000	6348100		7	11.4	84.277
-3.07664	-3.25879	-2.20963	-3.29002	-2.22041	-1.9289	-2.88516	-3.25154	-2.89632	P06493;A0A024QZP7;E5RIU6	P06493;A0A024QZP7;E5RIU6	Cyclin-dependent kinase 1	CDK1;CDC2			0.505803	0.53784	63253000	0	87412000	15904000	62097000	9863700	110320000	30162000	73068000	11934000	44974000	11877000	47770000	5691600	78440000	0	18473000	3788400		7	33.3	34.095
-3.06975	-2.4519	-3.05727	-2.41712	-2.63801	-2.94597	-3.18022	-2.32974	-2.28898	A0A8V8TMN5;P30085;Q5T0D2;A0A494BXC7	A0A8V8TMN5;P30085;Q5T0D2	UMP-CMP kinase	CMPK1			0.7084	0.712429	54286000	1474700	86617000	7616600	54826000	0	104500000	7132400	80563000	6674300	78812000	1278800	79295000	2100900	51178000	7593400	44343000	8393600		7	40.2	23.658
-2.89057	-3.30473	-2.87737	-2.7669	-2.88193	-2.82031	-2.79363	-3.05889	-2.77221	P20674;H3BNX8;H3BV69;H3BRM5;H3BRI0	P20674;H3BNX8;H3BV69;H3BRM5	Cytochrome c oxidase subunit 5A, mitochondrial	COX5A			0.386823	0.435109	69268000	7248100	124310000	5989900	62826000	5209700	130550000	8671600	173500000	8417300	136070000	7650500	141020000	5149700	136160000	7971200	191700000	9419200		7	56.7	16.762
-3.18617	-2.32402	-3.18707	-2.99669	-2.93908	-2.65508	-2.33235	-2.27125	-3.33315	I3L0H8;Q9NUU7;H3BTB3;H3BP36;H3BP50;J3QRH0;H3BSL8	I3L0H8;Q9NUU7	ATP-dependent RNA helicase DDX19A	DDX19A			0.774847	0.772262	52134000	0	75534000	9342800	48735000	4121300	74800000	6006800	77143000	4427000	78888000	6334700	89349000	11993000	66760000	8141900	43124000	0		7	25.3	50.519
-3.1363	-3.39536	-3.24064	-3.48891	-3.11413	-2.69143	-2.23311	-3.45087	-2.15393	M0QXL5;P22087;M0R299;M0R2Q4;M0R0P1;M0R2U2;M0R1H0;M0R2B0;M0QXC9	M0QXL5;P22087;M0R299;M0R2Q4;M0R0P1;M0R2U2;M0R1H0;M0R2B0	rRNA 2-O-methyltransferase fibrillarin	FBL			0.308321	0.370519	80774000	0	85471000	2541700	95115000	0	119260000	0	49334000	0	42865000	6595700	156480000	7956000	72672000	1737200	197860000	15052000		7	36.9	26.639
-3.26217	-1.80364	-1.22041	-1.10361	-1.19486	-3.09059	-0.920107	-1.08387	-1.17589	E9PNM1;A0A1W2PQ47;P37268;E9PS69;E9PJG4	E9PNM1;A0A1W2PQ47;P37268	Squalene synthase	FDFT1			0.399499	0.44689	21931000	6638700	38806000	8381500	23905000	6658500	34353000	9295300	43538000	10417000	50016000	7126700	27642000	10547000	50015000	9641100	56087000	12276000		7	21.7	47.285
-3.10585	-3.21316	-2.54338	-2.78121	-2.51548	-2.46969	-3.07429	-2.42229	-2.48415	P39748;I3L3E9;F5H1Y3	P39748	Flap endonuclease 1	FEN1			0.371096	0.423078	54789000	0	37238000	3483000	78210000	5805800	142160000	5355800	129870000	7898100	150070000	7406500	101680000	3964800	160200000	6027400	153210000	9434300		7	30.3	42.592
-1.40297	-3.04575	-2.92519	-3.15164	-1.25309	-1.26736	-3.32431	-3.09637	-1.19208	Q5JWF2;P63092;Q5JWE9;A0A590UJS2;A0A7I2V5R6;A0A0A0MR13;A0A590UJQ9;A0A590UK28;A0A590UJF0;B0AZR9;A0A804HIH4;A0A590UJY2;H0Y7E8;A0A1W2PQK2;A0A1W2PRE1;A0A1W2PS82;A0A6Q8PGR1;A0A1W2PRJ7;Q5JWD1;A0A087WTB6;A2A2R6;P11488;A8MTJ3;P19087;P38405;A0A087WZE5	Q5JWF2;P63092;Q5JWE9;A0A590UJS2;A0A7I2V5R6;A0A0A0MR13;A0A590UJQ9;A0A590UK28;A0A590UJF0;B0AZR9;A0A804HIH4;A0A590UJY2	Guanine nucleotide-binding protein G(s) subunit alpha isoforms XLas;Guanine nucleotide-binding protein G(s) subunit alpha isoforms short	GNAS			0.731706	0.731171	64480000	14760000	36117000	0	27733000	9911000	57560000	10249000	62540000	16230000	41125000	12741000	42491000	6021200	50421000	9042900	54763000	14152000		7	8.2	111.02
-2.62122	-2.03824	-2.27823	-2.9521	-3.09542	-2.31941	-2.0622	-2.07741	-2.67392	Q5T3Q7;Q9H583	Q5T3Q7;Q9H583	HEAT repeat-containing protein 1;HEAT repeat-containing protein 1, N-terminally processed	HEATR1			0.219797	0.284111	27659000	5718800	25597000	3933600	26531000	5806200	17147000	3468900	27756000	1563600	39060000	6259400	25133000	4589000	24095000	5405800	34905000	7671400		7	5.4	233.27
-2.45332	-2.94187	-2.42996	-3.50107	-2.46825	-2.34307	-2.3341	-2.3758	-2.9095	P49773;D6REP8;D6RE99;H0YC49;D6RD60;A0A6Q8PGQ8;D6RC06	P49773	Histidine triad nucleotide-binding protein 1	HINT1			0.812838	0.810433	213130000	17765000	245280000	9930900	222740000	13804000	272100000	14970000	344700000	20334000	325470000	20504000	184010000	25898000	291700000	17898000	209360000	10713000		7	74.6	13.802
-2.59841	-2.62033	-2.51449	-2.59188	-2.6754	-2.6891	-2.43238	-2.37699	-2.57596	P62805	P62805	Histone H4	HIST1H4A		SILAC_Ctrl_Plain_lipos	0.0519693	0.113794	8569600000	777860000	5697700000	982280000	9672600000	781920000	11170000000	1079800000	8989200000	765280000	8412700000	478440000	12827000000	1234600000	8758100000	804460000	15710000000	830880000		7	51.5	11.367
-3.29292	-3.28049	-1.82215	-1.8222	-2.651	-1.56431	-3.1069	-2.96479	-1.55372	Q9NSE4	Q9NSE4	Isoleucine--tRNA ligase, mitochondrial	IARS2			0.486386	0.517752	12389000	4116800	17763000	1803500	17824000	5504400	21936000	5957200	43186000	2318900	31981000	6774900	25036000	4500500	22185000	5595200	51723000	9450900		7	9.5	113.79
-2.23596	-1.95377	-2.89272	-1.71094	-3.15026	-3.25972	-1.48649	-1.48157	-2.95277	A0A8Q3WKR8;Q13907;C9JD53;Q9BXS1	A0A8Q3WKR8;Q13907	Isopentenyl-diphosphate Delta-isomerase 1	IDI1			0.527323	0.557892	27840000	4395000	35958000	5575800	18542000	2348900	42325000	6404900	50078000	2547100	24713000	2649400	26710000	7904700	24890000	7380900	23933000	3235200		7	41.7	26.45
-1.32565	-1.39407	-3.16261	-3.4739	-3.12585	-1.44855	-1.86565	-2.99518	-1.56914	O60341;A0A8I5KV76;A0A8I5KVZ4;A0A8I5KSH0;A0A8I5QKM3;A0A8I5KRB8;A0A8I5KT29;A0A8I5KXU4;R4GMQ1;A0A8I5KRF4;A0A8I5KQU6;A0A8I5QJR3;A0A8I5KRX9;A0A8I5KPV0;A0A8I5KTR5;A0A8I5KRC9;A0A8I5QJJ5;A0A8I5QJX1;R4GMP9;A0A8I5KUU0;A0A8I5KSI8	O60341;A0A8I5KV76;A0A8I5KVZ4;A0A8I5KSH0;A0A8I5QKM3;A0A8I5KRB8;A0A8I5KT29;A0A8I5KXU4;R4GMQ1;A0A8I5KRF4;A0A8I5KQU6;A0A8I5QJR3;A0A8I5KRX9;A0A8I5KPV0;A0A8I5KTR5;A0A8I5KRC9	Lysine-specific histone demethylase 1A	KDM1A			0.657956	0.672958	43978000	11576000	35877000	12137000	20837000	8063500	22285000	0	24503000	11275000	19121000	11746000	40633000	14055000	28514000	12719000	29923000	14255000		7	15.5	92.902
-3.38971	-2.07358	-3.10475	-3.11561	-3.17021	-3.02367	-2.20284	-2.96861	-2.30864	O00505;H0Y4S9	O00505	Importin subunit alpha-4	KPNA3			0.342348	0.399531	16219000	1076600	20037000	3692500	24087000	1765000	27271000	0	20017000	0	17359000	1295000	27258000	3374400	16237000	2490600	20715000	4681600		7	19.2	57.81
-3.31371	-3.4317	-3.12834	-1.96951	-3.3002	-3.29025	-3.07005	-3.01279	-2.97016	O95372;Q5QPQ0;Q5QPQ1;Q5QPQ3;Q5QPQ2;Q5QPN9;Q5QPN5	O95372;Q5QPQ0;Q5QPQ1;Q5QPQ3;Q5QPQ2	Acyl-protein thioesterase 2	LYPLA2			0.524488	0.557868	73812000	0	59349000	0	63508000	0	89371000	18529000	111980000	10794000	80401000	7507600	91163000	2722700	85444000	14090000	109660000	8558000		7	44.6	24.737
-3.0875	-2.42446	-3.43308	-3.20538	-2.38571	-2.52874	-2.96083	-2.29541	-3.03486	Q14696;H0YLI4	Q14696	LDLR chaperone MESD	MESDC2			0.747393	0.74677	50733000	1865100	77315000	4384400	57889000	1445700	103340000	0	62244000	4205900	88675000	4445200	101740000	2858600	62519000	4049300	86078000	3373300		7	28.6	26.076
-2.56158	-2.65672	-2.64187	-2.84695	-2.76141	-2.54692	-2.44804	-2.44788	-2.53508	G8JLA2;F8VZU9;F8W180;F8VXL3	G8JLA2;F8VZU9;F8W180		MYL6			0.0622992	0.12094	570760000	76481000	472170000	48447000	451830000	40271000	1170600000	39296000	706470000	51023000	673280000	100690000	974570000	82777000	1025100000	59102000	1025900000	105610000		7	63.8	17.089
-3.33748	-3.09841	-2.4669	-2.60603	-2.85384	-2.57209	-3.09743	-2.50267	-2.43878	Q99497;K7ELW0;K7EN27	Q99497;K7ELW0;K7EN27	Protein deglycase DJ-1	PARK7			0.532743	0.561358	546300000	20702000	546670000	17558000	411350000	22658000	633280000	30980000	423370000	6560000	416630000	29338000	475570000	23079000	407270000	26626000	487110000	33395000		7	50.8	19.891
-1.86565	-3.34457	-2.29322	-1.76141	-1.97716	-2.46204	-2.37917	-2.2129	-1.81157	A0A3F2YNX8;P22061;F6S8N6;C9J0F2;H7C4X2;F8WDT3;F8WAV5;F8WAX2	A0A3F2YNX8;P22061;F6S8N6	Protein-L-isoaspartate(D-aspartate) O-methyltransferase;Protein-L-isoaspartate O-methyltransferase	PCMT1			0.569394	0.590386	135330000	11966000	156810000	4258300	145630000	11458000	154510000	9514500	143610000	9566400	148130000	15493000	121680000	12201000	109440000	10399000	107250000	12766000		7	45.6	26.361
-2.22115	-0.534328	-1.82608	-2.33483	-3.17409	-3.22603	-2.23487	-1.08253	-3.03481	O75340;A0A024QZ42;A0A6Q8PH81;H0Y9X3;A0A087WZ38;D6RA21;Q86W51	O75340;A0A024QZ42	Programmed cell death protein 6	PDCD6			0.194153	0.257616	68452000	7269400	69716000	11483000	60648000	9994000	98490000	12553000	62548000	4137500	61513000	5125300	75293000	11964000	63947000	6741000	52648000	4901500		7	56.5	21.868
-2.5985	-3.59904	-2.41166	-2.29747	-2.79266	-2.72509	-2.18975	-2.27886	-2.25278	C9JFV4;Q8IZL8;I3L445;E7EV54;I3L4P1;I3L1P4;I3L4M7	C9JFV4;Q8IZL8	Proline-, glutamic acid- and leucine-rich protein 1	PELP1			0.234545	0.298414	33853000	5212000	35670000	3314300	21863000	3539400	43092000	7345900	32499000	5324900	42570000	4011900	37409000	7513700	27603000	5006600	48085000	6683500		7	10.5	124.94
-3.21774	-3.2949	-3.07537	-3.09856	-1.33694	-3.3662	-0.967278	-3.12378	-1.64016	Q13492;E9PK13;E9PJT1;E9PKP6;E9PLJ8;H0YCY1;H0YE97;E9PI56;H0YEY8;H0YD48;H0YEF7;H0YEH1	Q13492	Phosphatidylinositol-binding clathrin assembly protein	PICALM			0.291698	0.352536	62587000	8721900	39389000	5465300	89142000	754910	118200000	928470	97794000	10342000	62990000	940900	81373000	11413000	76238000	1274200	85997000	10974000		7	20.7	70.754
-3.27119	-2.65245	-2.54111	-2.50447	-2.19027	-2.24305	-2.51953	-2.52566	-2.45261	A0A024RA52;P25787;A0A7I2YQP7;C9JCK5;A0A7I2V2H3;H3BT36	A0A024RA52;P25787;A0A7I2YQP7;C9JCK5;A0A7I2V2H3	Proteasome subunit alpha type;Proteasome subunit alpha type-2	PSMA2			0.111584	0.179235	149530000	2589700	142280000	7211300	126230000	7191300	222480000	24308000	161400000	15993000	206980000	18477000	192730000	19404000	175950000	8253300	158760000	28533000		7	51.7	25.898
-3.15745	-3.35686	-3.20915	-3.14062	-3.25752	-3.21256	-3.02737	-2.33883	-2.52135	H0YMA1;H0YMZ1;H0YL69;P25789;H0YKT8;H0YN18;H0YLC2;H0YMI6;H0YKS0;H0YLS6;H0YMV3	H0YMA1;H0YMZ1;H0YL69;P25789;H0YKT8;H0YN18;H0YLC2;H0YMI6;H0YKS0	Proteasome subunit alpha type;Proteasome subunit alpha type-4;Proteasome subunit beta type	PSMA4		SILAC_Ctrl_EC_lipos;SILAC_Ctrl_Plain_lipos	0.0234168	0.0768077	222720000	8853600	252760000	10509000	168830000	0	326620000	11097000	213080000	7461500	193250000	0	202300000	0	255210000	9421700	286560000	8187700		7	62.7	23.27
-2.47193	-3.10071	-2.20916	-2.22668	-2.29371	-2.46252	-2.95418	-3.19727	-2.27299	P49721	P49721	Proteasome subunit beta type-2	PSMB2			0.378245	0.427436	119530000	13570000	90518000	8099600	83263000	12853000	168440000	17382000	150080000	17282000	45603000	8451600	45381000	7330000	97660000	8300200	202230000	22549000		7	22.4	22.836
-3.34672	-2.8042	-2.77873	-2.92662	-3.27481	-3.1507	-2.84687	-2.58606	-2.43121	P28070	P28070	Proteasome subunit beta type-4	PSMB4			0.108005	0.176634	155610000	9925300	107580000	3895500	124860000	10515000	205640000	10973000	169460000	8420500	127170000	0	212280000	10025000	124860000	12366000	195730000	18240000		7	45.5	29.204
-1.59101	-2.58312	-3.13745	-1.46506	-2.34652	-2.37894	-2.28962	-1.30408	-2.21411	Q06323;H0YKK6;H0YLU2	Q06323	Proteasome activator complex subunit 1	PSME1			0.621161	0.64759	86384000	18017000	43143000	7350200	50875000	1257900	132250000	33110000	38947000	19594000	104910000	10167000	103220000	26067000	65013000	24820000	104900000	30551000		7	29.7	28.723
-3.00151	-2.17143	-2.489	-2.44222	-2.3992	-2.40583	-2.33708	-2.28054	-2.23087	A0A087X1Z3;Q9UL46;H0YM70;H0YKU2	A0A087X1Z3;Q9UL46;H0YM70	Proteasome activator complex subunit 2	PSME2			0.446396	0.48279	114660000	4826000	133980000	8018800	139760000	11312000	122760000	10764000	169860000	18262000	147260000	13394000	170910000	13397000	145530000	16384000	198560000	16058000		7	37	29.126
-2.32771	-2.38075	-2.396	-2.35203	-2.57244	-2.49565	-2.29555	-2.37049	-2.2223	Q15185;A0A087WYT3;B4DDC6	Q15185;A0A087WYT3;B4DDC6	Prostaglandin E synthase 3	PTGES3			0.089476	0.160761	476000000	36070000	634910000	37809000	555660000	32393000	926540000	96902000	464930000	37409000	670090000	39009000	836560000	45803000	667860000	37542000	730330000	39532000		7	51.2	18.697
-3.22021	-3.14766	-2.51202	-1.97642	-2.16508	-3.24332	-1.99177	-3.15689	-2.20038	P18031;B4DSN5	P18031;B4DSN5	Tyrosine-protein phosphatase non-receptor type 1;Tyrosine-protein phosphatase non-receptor type	PTPN1			0.508115	0.539513	24566000	3657600	39202000	2385400	25372000	3422600	22196000	6622700	24119000	7038500	8622500	0	22895000	4773600	19768000	1443500	37051000	6543400		7	19.8	49.966
-2.47225	-2.50865	-2.52683	-2.67098	-2.30386	-2.62478	-2.56149	-2.47931	-2.39138	E9PK47;P06737	E9PK47;P06737	Alpha-1,4 glucan phosphorylase;Glycogen phosphorylase, liver form	PYGL			0.866722	0.857451	41889000	4451100	47641000	6410000	37869000	5759300	30129000	4828600	49600000	10678000	57742000	6142600	51532000	6253700	40891000	8280400	48459000	8581600		7	12.7	94.069
-1.87461	-1.68543	-2.42919	-2.3365	-2.27669	-1.93517	-2.17312	-2.25209	-2.08375	P20340;Q9NRW1;F5H3K7;C9JU14;J3KR73;C9JB90;F5GX61;Q14964	P20340	Ras-related protein Rab-6A	RAB6A			0.641319	0.663709	218690000	49167000	355520000	85452000	233040000	46107000	357250000	84839000	316730000	55991000	312900000	65549000	437380000	96560000	279790000	53446000	301240000	69338000		7	42.3	23.593
-2.32431	-2.23311	-2.19873	-2.29612	-2.28743	-2.24127	-2.15631	-2.17013	-2.12942	P61224;E7ESV4;F5H7Y6;F5GX62;A6NIZ1;F5H004;F5H6R7;F5GZG1;B7ZB78;F5H823;P62834;F5H500;F5H491;F5GWU8;F5H077;F5GYB5;F5H0B7;F5H4H0;F5GYH7;F8WBC0;O95716	P61224;E7ESV4;F5H7Y6;F5GX62;A6NIZ1;F5H004;F5H6R7;F5GZG1;B7ZB78;F5H823;P62834	Ras-related protein Rap-1b;Ras-related protein Rap-1b-like protein;Ras-related protein Rap-1A	RAP1B;RAP1A		SILAC_Ctrl_Plain_lipos	0.0270951	0.0803761	150980000	21073000	155120000	18234000	106300000	18748000	192290000	29540000	206920000	23190000	194890000	18573000	257600000	33321000	188050000	22812000	218660000	29638000		7	51.1	20.825
-2.59632	-2.1603	-2.01473	-2.50635	-2.04371	-2.25133	-1.86933	-2.96399	-1.9582	Q9NTZ6	Q9NTZ6	RNA-binding protein 12	RBM12			0.999545	0.999409	24677000	4484500	22909000	6312100	26474000	4542700	60704000	11092000	30617000	7695700	48426000	5799900	44858000	11537000	21928000	5639800	63607000	19916000		7	9.2	97.394
-1.67098	-3.40966	-1.495	-1.60082	-1.74923	-3.04762	-1.31757	-3.29019	-1.46411	A0AV96;D6R9D6;B7Z8Z7;D6R9M7;D6REZ6;D6RBS9;D6RBP6;D6RA49;D6RFL5;D6RCT1	A0AV96;D6R9D6;B7Z8Z7;D6R9M7;D6REZ6;D6RBS9	RNA-binding protein 47	RBM47			0.97828	0.969909	63220000	7738400	58522000	6566700	51717000	8784900	64633000	11891000	50457000	6949200	42360000	3174100	58400000	10065000	40277000	6771800	75589000	11429000		7	25.6	64.098
-2.28146	-2.18804	-2.24011	-2.39965	-3.17534	-2.07509	-2.09968	-2.03647	-1.98799	Q9Y5S9;A0A0J9YW13	Q9Y5S9;A0A0J9YW13	RNA-binding protein 8A	RBM8A			0.240525	0.305708	247400000	21519000	195310000	12634000	177100000	10015000	272730000	15266000	222560000	10553000	197320000	15536000	287220000	24703000	202510000	15645000	308780000	14767000		7	56.9	19.889
-2.36438	-2.28743	-2.33716	-2.43339	-2.41773	-3.52593	-2.22823	-2.072	-2.19767	F8W7C6;H7C123;H7C2C5;Q96L21	F8W7C6;H7C123;H7C2C5		RPL10			0.180821	0.249003	349840000	41757000	374720000	35413000	371170000	43509000	361790000	46265000	480580000	50785000	438110000	24835000	449410000	29342000	406210000	61188000	462480000	49221000		7	49.1	18.565
-3.32583	-2.41951	-2.72929	-2.55673	-3.01635	-2.66228	-2.59728	-2.66969	-2.49435	P62280;M0QZC5;M0R1H5;M0R1H6	P62280;M0QZC5	40S ribosomal protein S11	RPS11			0.643874	0.664497	296820000	4785600	313150000	20650000	262590000	13021000	567250000	16926000	331610000	7455100	314660000	17336000	461060000	23205000	353650000	13650000	281230000	22975000		7	45.6	18.431
-1.70252	-2.15117	-2.12369	-1.6765	-2.28616	-2.17677	-2.07814	-2.11986	-2.13037	P62979;P0CG48;F5GYU3;Q96C32;J3QKN0;F5GXK7;F5H747;F5H388;B4DV12;F5H265;F5H2Z3;F5H6Q2;J3QTR3;J3QS39;P62987;P0CG47;M0R2S1;M0R1M6;M0R1V7;F5GZ39;J3QSA3	P62979;P0CG48;F5GYU3;Q96C32;J3QKN0;F5GXK7;F5H747;F5H388;B4DV12;F5H265;F5H2Z3;F5H6Q2;J3QTR3;J3QS39;P62987;P0CG47;M0R2S1;M0R1M6;M0R1V7	Ubiquitin-40S ribosomal protein S27a;Ubiquitin;40S ribosomal protein S27a;Polyubiquitin-C;Ubiquitin;Ubiquitin-60S ribosomal protein L40;Ubiquitin;60S ribosomal protein L40;Polyubiquitin-B;Ubiquitin	RPS27A;UBC;UBB;UBA52			0.838126	0.835756	1100900000	199880000	1083600000	203840000	993380000	180570000	3001000000	392940000	1201900000	164690000	1191500000	187780000	1146200000	220840000	1028600000	188770000	1910000000	204270000		7	50.6	17.965
-3.40267	-3.12938	-2.27837	-2.40415	-3.42233	-3.12014	-2.24969	-2.28019	-2.31101	P31949	P31949	Protein S100-A11;Protein S100-A11, N-terminally processed	S100A11			0.186992	0.25298	583540000	46156000	664580000	57197000	653470000	52367000	763070000	64624000	785700000	64630000	798280000	48629000	886030000	53218000	597890000	49950000	963760000	62743000		7	80	11.74
-2.65754	-2.77142	-1.91142	-2.1465	-2.68957	-2.47995	-1.32471	-2.57201	-2.19926	H7BXG7;D6REX3;O94979;D6RHZ5;H0YAB3;H0Y9K1;H0Y8V7;H0Y8W8;H0YAF5	H7BXG7;D6REX3;O94979;D6RHZ5;H0YAB3	Protein transport protein Sec31A	SEC31A			0.524476	0.558921	40530000	4208600	15717000	2898900	17866000	5223400	56022000	5781700	53552000	5687800	32937000	7423900	78465000	10680000	53818000	6432300	39839000	1403300		7	12.2	105.7
-2.47081	-1.90693	-3.13591	-3.59918	-2.07534	-2.48479	-1.84664	-3.23712	-2.11129	Q86TU7;Q6NXR6;C9K0W5	Q86TU7;Q6NXR6	Histone-lysine N-methyltransferase setd3	SETD3			0.858783	0.854759	17889000	1695500	32111000	6304200	25327000	317520	41982000	1374300	43479000	4818100	45991000	3319400	57691000	9569400	15788000	950660	39449000	4616100		7	16	67.256
-3.2654	-2.75059	-2.65454	-2.53433	-3.13335	-3.15375	-2.396	-3.10479	-2.99162	Q9H9B4;D6RFI0;D6RDG7;S4R2X2;D6RAE9	Q9H9B4;D6RFI0	Sideroflexin-1	SFXN1			0.931324	0.912918	109060000	2888100	167770000	6643900	134510000	10511000	200240000	23686000	179780000	3845200	171360000	2576300	235110000	10352000	157570000	3194800	129380000	4100800		7	29.5	35.619
-2.11141	-1.98954	-2.06046	-2.16631	-2.1906	-2.04788	-1.96612	-1.90379	-1.93473	P11169;Q8TDB8;F5GYR5	P11169;Q8TDB8	Solute carrier family 2, facilitated glucose transporter member 3;Solute carrier family 2, facilitated glucose transporter member 14	SLC2A3;SLC2A14		SILAC_Ctrl_Plain_lipos	0.0171341	0.0621702	472110000	66011000	673990000	62593000	586300000	54995000	567130000	76875000	776270000	74164000	636950000	68752000	479470000	68207000	761340000	70650000	896380000	90889000		7	12.9	53.924
-3.44853	-3.18087	-2.26694	-2.66914	-2.48205	-2.32301	-2.33061	-2.88119	-2.41404	P09661;H0YMA0;H0YKK0;H0YLR3	P09661;H0YMA0;H0YKK0	U2 small nuclear ribonucleoprotein A	SNRPA1			0.360496	0.41762	36084000	3381100	68446000	2296700	54185000	5307300	31600000	5599500	51357000	7256800	34198000	6861000	80896000	15858000	44927000	5995500	51137000	8856400		7	33.7	28.415
-2.25663	-2.35794	-2.40997	-2.77636	-2.36186	-2.42198	-2.40438	-3.14048	-2.32142	J3QLE5;P63162;P14678;J3KRY3;S4R3P3	J3QLE5;P63162;P14678;J3KRY3;S4R3P3	Small nuclear ribonucleoprotein-associated protein N;Small nuclear ribonucleoprotein-associated proteins B and B	SNRPN;SNRPB			0.533255	0.560985	67327000	6202300	127930000	11999000	75907000	8424800	194980000	8161000	181140000	7195900	86812000	10544000	159390000	9088500	96758000	4984000	115510000	3728700		7	34.9	17.546
-2.24969	-3.2837	-3.26249	-2.24914	-2.30472	-2.25939	-2.18784	-2.17606	-2.2632	A0A6Q8PFY7;Q92734;A0A6Q8PFC4;A0A6Q8PH89;A0A6Q8PH27;A0A6Q8PG00;A0A6Q8PG04;A0A6Q8PGS4;A0A6Q8PF40;C9JJP5;C9JUE0;C9JTY3;A0A6Q8PF51	A0A6Q8PFY7;Q92734;A0A6Q8PFC4;A0A6Q8PH89;A0A6Q8PH27;A0A6Q8PG00;A0A6Q8PG04;A0A6Q8PGS4;A0A6Q8PF40;C9JJP5;C9JUE0	Protein TFG	TFG			0.0754165	0.142848	66268000	14789000	71121000	5625700	46561000	6016100	166190000	17103000	147150000	12113000	112820000	11248000	113910000	17483000	62061000	9740200	116990000	15247000		7	29.4	44.267
-2.71085	-2.4243	-2.38873	-2.68799	-2.56226	-2.89851	-2.51812	-2.57398	-2.34982	P62995;H7C2L4;H7BXF3	P62995	Transformer-2 protein homolog beta	TRA2B			0.212304	0.274355	139610000	22112000	131160000	21664000	138280000	22722000	122060000	16940000	162520000	27512000	135550000	21248000	135470000	30265000	161420000	26241000	221700000	41254000		7	29.2	33.665
-2.12073	-2.10141	-2.11354	-2.012	-1.93567	-2.06721	-3.01965	-3.17729	-1.82772	Q01081;Q8WU68;A0A1B0GW87;M0QYK5;M0R2N4;K7EJH3;K7EJM7	Q01081	Splicing factor U2AF 35 kDa subunit	U2AF1			0.200728	0.264965	142650000	14133000	113590000	20235000	164130000	15210000	244320000	24323000	235830000	21691000	207910000	14466000	131700000	9218800	165020000	6193000	189150000	20538000		7	39.2	27.872
-3.08244	-2.05343	-2.34791	-2.15014	-1.73245	-1.96618	-2.71875	-2.94621	-2.13752	P50552;K7ENL7;K7EM16;K7EQD0;K7EIG8;K7ENR7	P50552	Vasodilator-stimulated phosphoprotein	VASP			0.191641	0.257188	74687000	4899900	78972000	9428500	60015000	7047200	86609000	21490000	105660000	19439000	75866000	13174000	80103000	8987000	52236000	4697600	71312000	11520000		7	26.3	39.829
-3.38855	-2.31689	-3.08705	-2.38926	-2.32474	-2.27739	-2.12967	-2.90978	-2.9934	O95433;G3V438;H0YJG7;H0YJU2;H0YJ63;G3V3W9	O95433;G3V438;H0YJG7;H0YJU2	Activator of 90 kDa heat shock protein ATPase homolog 1	AHSA1			0.29107	0.354317	60056000	5647200	85070000	8054500	70435000	5757100	114130000	15423000	126470000	10516000	82125000	9272400	80919000	10935000	87113000	6256900	95288000	7535500		8	34.9	38.274
-2.50857	-2.52094	-3.1796	-3.04738	-2.98233	-2.63048	-2.46021	-2.65236	-2.21217	P13716;B7ZBK6	P13716	Delta-aminolevulinic acid dehydratase	ALAD			0.233318	0.296688	58136000	6556500	87626000	12100000	51812000	1720900	117630000	8888900	95491000	7881700	76030000	9272700	76717000	10069000	101730000	7280800	121980000	15524000		8	37	36.294
-1.95994	-1.49496	-2.22904	-2.14944	-2.26465	-2.3731	-2.14318	-2.21391	-2.46658	P50995;H0Y6E1	P50995	Annexin A11	ANXA11			0.177344	0.248168	90550000	10905000	110670000	25119000	106420000	9847200	140160000	18032000	125900000	20162000	127310000	15349000	122190000	7827400	103460000	17038000	125880000	11953000		8	18.8	54.389
-3.089	-1.6283	-1.20201	-3.33051	-3.18218	-3.05607	-1.8092	-2.9459	-1.7199	Q9BZZ5;H0YER7;E9PQK6	Q9BZZ5;H0YER7	Apoptosis inhibitor 5	API5			0.15062	0.222519	92216000	1707700	129160000	12937000	81974000	17021000	140010000	24777000	137370000	1645500	134930000	0	149880000	13413000	99650000	6933600	74671000	10946000		8	20.2	59.004
-3.26848	-3.03648	-2.17059	-2.27753	-3.22872	-2.08908	-1.97983	-2.97123	-2.19251	Q9UKY7;A0A8I5KX85;D6R9V8;D6R973;D6RAV0;D6RFH2;D6RDN0	Q9UKY7;A0A8I5KX85	Protein CDV3 homolog	CDV3			0.647328	0.662348	75070000	1251200	78130000	1133100	41265000	4482900	119990000	6298400	117400000	2108100	113790000	5380000	105680000	5675100	93489000	1228300	124250000	6394700		8	47.7	27.335
-3.31383	-2.26812	-2.98308	-0.314481	-3.17744	-3.14522	-0.732836	-0.610191	-0.892366	P68400;E7EU96;A0A2R8YD58;A0A2R8YFU2;A0A2R8YF43;A0A2R8Y5A0;A0A2R8YDP2;Q8NEV1;A0A2R8Y4D6;A0A2R8Y4H0;V9GYA2;A0A2R8YEW1;A0A2R8YDY7;A0A2R8YCK2;A0A2R8Y3W6;A0A2R8Y7T1;A0A087WY74;A0A2R8YF47;V9GY80;A0A2R8YEL7;A0A2R8Y797;V9GYW6	P68400;E7EU96;A0A2R8YD58;A0A2R8YFU2;A0A2R8YF43;A0A2R8Y5A0;A0A2R8YDP2;Q8NEV1;A0A2R8Y4D6;A0A2R8Y4H0	Casein kinase II subunit alpha;Casein kinase II subunit alpha 3	CSNK2A1;CSNK2A3			0.0983168	0.170056	39567000	0	64217000	2951700	32639000	0	97057000	47487000	76363000	4739200	49756000	1852800	72181000	11875000	30799000	8840800	43077000	10369000		8	25.8	45.143
-2.84581	-1.49578	-2.78379	-2.80188	-3.02401	-2.95769	-2.43503	-3.24914	-2.37325	E9PID8;E7EWR4;P33240;A0A0A0MT56;Q9H0L4	E9PID8;E7EWR4;P33240;A0A0A0MT56;Q9H0L4	Cleavage stimulation factor subunit 2;Cleavage stimulation factor subunit 2 tau variant	CSTF2;CSTF2T			0.48073	0.511446	39645000	3348300	39992000	4622100	21341000	1717000	27072000	3797000	28538000	3200300	45543000	3974700	40091000	3494500	43171000	2890000	35534000	5454600		8	27.4	46.665
-3.06591	-3.46139	-3.0976	-3.06958	-3.2546	-3.02934	-3.09795	-1.71672	-1.62447	Q13561;A8K8J9;A0A7I2V4Y9;A0A7I2V4H4;H0YI98;F8W1I6;F8VW18;A0A7I2V390;F8VRV7;F8W0U6;A0A7I2V5R4;A0A7I2V2Z2;H0YHL1	Q13561;A8K8J9;A0A7I2V4Y9;A0A7I2V4H4;H0YI98;F8W1I6;F8VW18;A0A7I2V390	Dynactin subunit 2	DCTN2			0.0725514	0.138256	15274000	0	14685000	0	33694000	0	95531000	4605500	66723000	3893700	69745000	3721000	52151000	4460400	47601000	9053000	47851000	10012000		8	24.2	44.23
-2.94455	-1.22918	-1.36725	-1.54616	-3.10631	-1.53379	-1.12649	-1.30725	-1.19113	A0A8Q3SIG2;Q9UBC3;A0A2Z2CIT2;A0A8Q3SIJ5;B4DSJ7;A0A8Q3SIL8;Q2PJS8;A0A0C4DG02;Q9Y6K1	A0A8Q3SIG2;Q9UBC3;A0A2Z2CIT2	DNA (cytosine-5)-methyltransferase 3B	DNMT3B			0.41461	0.460667	26150000	4688700	27509000	6747400	36475000	9961900	60699000	9706900	33799000	5118200	34755000	6364500	36879000	12806000	41010000	9453600	59624000	11960000		8	13.7	88.52
-3.14862	-2.75497	-2.8984	-3.1523	-3.28614	-3.13014	-3.08421	-3.1825	-2.48843	E7EMB6;E5RIA4;E7ETB3;Q9ULA0;C9JBE1;F8WAN0;C9J1E2;B9ZVU2	E7EMB6;E5RIA4;E7ETB3;Q9ULA0	Aspartyl aminopeptidase	DNPEP			0.38882	0.437499	48979000	0	55440000	5421400	42411000	3439300	14321000	2188600	10635000	2025900	27186000	1857700	27342000	2063800	26587000	1942600	73023000	7715000		8	35.9	44.992
-1.58875	-1.9238	-2.04044	-2.14178	-2.12325	-2.05343	-1.96686	-1.32554	-1.90909	Q15056;A0A7I2V4E4;A0A7I2V385;A0A7I2V3D5;A0A7I2V3E4;A0A7I2V4V9	Q15056;A0A7I2V4E4;A0A7I2V385	Eukaryotic translation initiation factor 4H	EIF4H			0.246855	0.308855	199730000	15530000	259310000	32196000	176090000	31740000	317720000	47841000	355470000	39896000	248380000	40185000	336330000	54153000	313720000	18969000	406010000	55942000		8	43.1	27.385
-2.06794	-2.13892	-2.16799	-2.32655	-2.05962	-2.13062	-1.89652	-2.02603	-2.02685	P56537;B7ZBH1;A0A0U1RQV5;F8WD20;A0A0B4J1Y7;F8WDS6	P56537	Eukaryotic translation initiation factor 6	EIF6			0.114233	0.181957	367720000	49010000	314350000	42906000	270380000	41087000	499490000	67435000	415800000	54240000	234290000	34592000	389490000	52359000	358620000	47214000	320740000	52848000		8	56.7	26.599
-1.9011	-2.02474	-2.05176	-3.13885	-3.23925	-1.86218	-2.76089	-2.081	-1.96173	Q96CS3;D6RBG6	Q96CS3	FAS-associated factor 2	FAF2			0.263886	0.329418	53256000	7044300	75482000	9546700	60784000	4906600	58557000	2686000	64579000	1739100	89010000	9111600	106280000	0	56960000	9034100	79247000	11671000		8	28.1	52.623
-2.52475	-3.21647	-2.16974	-3.28035	-3.22213	-3.0881	-2.39616	-2.39062	-2.99165	Q9Y285;K7ER00;K7ER16;K7EPH2;K7EK06;K7ERS0	Q9Y285;K7ER00;K7ER16;K7EPH2	Phenylalanine--tRNA ligase alpha subunit	FARSA			0.164568	0.234094	21562000	1443100	73084000	18279000	30568000	976470	37169000	0	43545000	937520	26976000	0	49861000	1535800	43896000	1806500	36447000	599900		8	28.3	57.563
-3.14449	-2.50939	-2.74342	-3.14213	-2.84581	-2.59423	-2.99268	-2.40019	-2.95639	F5GZQ3;P55084;B5MD38;C9JEY0;C9JE81	F5GZQ3;P55084;B5MD38	Trifunctional enzyme subunit beta, mitochondrial;3-ketoacyl-CoA thiolase	HADHB			0.949397	0.934034	72024000	0	72149000	7501600	97301000	7906900	86979000	0	93109000	9062500	96405000	7275400	109420000	3267400	52844000	11410000	87565000	0		8	25.5	49.597
-2.2797	-2.37348	-2.19383	-3.17855	-2.3207	-2.30743	-2.1262	-3.21745	-2.12936	Q13151	Q13151	Heterogeneous nuclear ribonucleoprotein A0	HNRNPA0			0.709573	0.711799	214860000	32257000	237140000	33367000	331850000	40920000	389120000	17398000	412410000	43503000	278790000	41803000	519980000	45011000	350580000	23296000	416560000	50775000		8	43.3	30.84
-2.63397	-2.54717	-2.56841	-2.65572	-2.55427	-2.651	-2.50414	-2.4835	-2.46085	J3QRS3;P19105;O14950;J3KTJ1	J3QRS3;P19105;O14950;J3KTJ1	Myosin regulatory light chain 12A;Myosin regulatory light chain 12B	MYL12A;MYL12B		SILAC_Ctrl_Plain_lipos	0.0210878	0.0699406	893960000	78106000	698760000	79011000	738320000	50025000	1316400000	122640000	689970000	90109000	794680000	67415000	1022700000	116780000	585200000	38757000	1131600000	111930000		8	60.5	20.457
-3.02954	-3.19119	-3.24609	-2.57906	-3.22447	-2.15933	-3.16575	-3.04184	-3.12532	P24844	P24844	Myosin regulatory light polypeptide 9	MYL9			0.183956	0.251565	10562000	0	14711000	0	11564000	0	44681000	3850500	24938000	3817700	32040000	2788600	36407000	1991500	33520000	1291200	27893000	1674100		8	62.2	19.827
-2.19826	-3.30702	-2.13994	-2.1146	-3.29252	-3.37334	-2.16832	-2.06546	-2.32764	Q9H0A0;E9PMU0;E9PJN6	Q9H0A0	N-acetyltransferase 10	NAT10			0.339338	0.398099	27462000	4172200	19445000	1046900	44170000	4178300	61704000	4057200	38847000	2040900	31722000	1511000	52764000	4018100	43318000	5304900	44865000	2970800		8	14.2	115.73
-2.72071	-1.92681	-2.51243	-2.56243	-2.9686	-2.35653	-2.48455	-2.52251	-2.54903	P46087;F5GYR3;F5H5X6	P46087	Probable 28S rRNA (cytosine(4447)-C(5))-methyltransferase	NOP2			0.631834	0.658175	81296000	9894700	41833000	8390500	60885000	5959200	95617000	7267200	55642000	3821900	57229000	9154200	68371000	10535000	44055000	5649700	93392000	13287000		8	12.3	89.301
-3.37343	-3.09441	-2.81015	-3.28582	-3.246	-0.230465	-3.08083	-0.710189	-0.562623	O43809;H3BND3;H3BV41	O43809;H3BND3;H3BV41	Cleavage and polyadenylation specificity factor subunit 5	NUDT21			0.370288	0.423004	46458000	6288500	27640000	4772700	58929000	4720000	79744000	5496900	69601000	7386600	60847000	12394000	30840000	6722200	20207000	13415000	18798000	13877000		8	43.2	26.227
-3.46392	-2.73533	-3.00324	-3.09074	-2.99424	-3.12986	-3.04264	-3.28028	-2.84799	O95336;M0R261;M0R0U3;M0R1L2	O95336;M0R261;M0R0U3	6-phosphogluconolactonase	PGLS			0.997267	0.996389	67335000	0	55615000	7253600	42375000	1201700	96958000	9059600	93278000	5465200	61201000	6725800	72167000	3133200	70394000	1654900	77828000	6128100		8	53.5	27.547
-1.71421	-1.77453	-1.83954	-1.95087	-1.96838	-1.5868	-1.69292	-1.6412	-1.50849	B3KQ51;P67775;P62714;A0A8V8TQU8;A0A8V8TQA1;A0A8V8TRB3;H0YC23;H0YBN9;E5RHC1;E5RFI3;E7ESG8;A0A8V8TRA6	B3KQ51;P67775;P62714;A0A8V8TQU8;A0A8V8TQA1;A0A8V8TRB3;H0YC23	Serine/threonine-protein phosphatase;Serine/threonine-protein phosphatase 2A catalytic subunit alpha isoform;Serine/threonine-protein phosphatase 2A catalytic subunit beta isoform	PPP2CA;PPP2CB			0.217848	0.282199	142420000	12550000	155280000	23533000	174460000	18923000	200030000	48182000	206600000	30266000	175670000	20361000	182130000	16896000	165830000	14352000	143350000	15520000		8	50.4	28.089
-3.50189	-2.94305	-1.85967	-2.96	-2.43448	-2.00121	-3.20188	-3.1672	-1.78797	P25788;G3V4X5;G3V3W4;G3V5N4;H0YJ03	P25788	Proteasome subunit alpha type-3	PSMA3			0.86321	0.857593	92105000	2670600	156130000	4931800	156310000	12064000	147010000	3677000	188570000	5811300	128100000	8310900	189080000	3750300	111460000	2802300	205710000	11981000		8	39.6	28.433
-3.05588	-1.57021	-1.57278	-1.762	-1.679	-1.67983	-3.06501	-1.42965	-1.32485	Q6WKZ4;E7EX40;Q7L804	Q6WKZ4;E7EX40	Rab11 family-interacting protein 1	RAB11FIP1			0.841956	0.835733	18252000	0	29503000	5510300	30806000	9275400	57191000	8987300	61390000	9089000	33083000	8645000	33027000	2713800	42214000	9676600	38393000	12677000		8	10.1	137.17
-1.78076	-1.85428	-1.62558	-1.661	-1.94847	-1.72762	-1.66548	-1.56171	-1.61874	Q9BWF3;E9PB51;Q9BQ04;D6R9K7;J3QRR5;E9PLB0;E9PM61;U3KQD5	Q9BWF3;E9PB51;Q9BQ04;D6R9K7;J3QRR5	RNA-binding protein 4;RNA-binding protein 4B	RBM4;RBM4B			0.245366	0.308149	58674000	17131000	67220000	15928000	56968000	16277000	114970000	23542000	67495000	14500000	45897000	13307000	88393000	23666000	68770000	13478000	92297000	15476000		8	29.1	40.313
-3.23976	-2.81868	-3.13923	-2.36112	-3.11566	-3.18084	-2.41273	-1.84477	-1.9215	P46783;F6U211;A0A2R8Y7H1;A0A2R8YFH6;A0A1W2PQS6;A0A2R8Y6L3;S4R435;Q9NQ39	P46783;F6U211;A0A2R8Y7H1;A0A2R8YFH6;A0A1W2PQS6;A0A2R8Y6L3;S4R435	40S ribosomal protein S10	RPS10;RPS10-NUDT3		SILAC_Ctrl_EC_lipos	0.024111	0.0754862	181590000	6331100	327500000	20770000	231450000	5926500	137730000	10502000	366910000	8236500	114140000	7631000	240200000	19281000	128770000	11728000	192360000	14911000		8	49.1	18.898
-3.07277	-3.25366	-3.13604	-3.17919	-3.44492	-3.08265	-2.93816	-4.92867	-2.883	P39019;M0R2L9;M0QYF7;M0R140;A0A075B6E2	P39019;M0R2L9;M0QYF7;M0R140	40S ribosomal protein S19	RPS19			0.728915	0.728843	494450000	26800000	381320000	0	403790000	24233000	409300000	43655000	426910000	27668000	410510000	54439000	448730000	30334000	454230000	31204000	432950000	0		8	43.4	16.06
-2.9521	-2.98279	-2.93038	-3.04823	-3.08522	-3.11236	-3.03215	-2.88002	-3.04466	M0R0F0;P46782;M0R0R2;M0QZN2	M0R0F0;P46782;M0R0R2;M0QZN2	40S ribosomal protein S5;40S ribosomal protein S5, N-terminally processed	RPS5			0.0823896	0.150373	419240000	21921000	309730000	24332000	359020000	15641000	483500000	27004000	637170000	25341000	558060000	7127800	487750000	16163000	645890000	31200000	359140000	8629300		8	44	22.391
-1.99862	-2.2746	-1.99493	-1.97807	-2.15714	-3.129	-2.17573	-3.22668	-2.93188	G5EA31;P53992	G5EA31;P53992	Protein transport protein Sec24C	SEC24C			0.292676	0.352751	54910000	6968900	44434000	4665600	37747000	5686000	49416000	9532600	58036000	7995700	39412000	4080400	37957000	6417400	47357000	3497300	39383000	5388300		8	10.8	111.98
-1.47293	-1.60222	-1.45997	-1.619	-1.58472	-1.5968	-1.47001	-1.44065	-1.49033	Q15758;M0QXM4;M0QX44;M0R144	Q15758;M0QXM4	Neutral amino acid transporter B(0);Amino acid transporter	SLC1A5		SILAC_Ctrl_Plain_lipos	0.039454	0.105971	90085000	24406000	85501000	26665000	82206000	30223000	145170000	31063000	97576000	34065000	88856000	27462000	73418000	25348000	81940000	17967000	85141000	26847000		8	20.1	56.598
-2.52259	-2.57673	-3.11238	-3.56109	-3.46707	-2.70115	-2.89929	-2.51845	-2.55309	P62316;K7ERG4;K7EJB5	P62316;K7ERG4	Small nuclear ribonucleoprotein Sm D2	SNRPD2			0.168091	0.239068	194200000	17061000	341470000	18986000	173670000	11589000	237600000	12360000	299290000	14952000	304730000	17745000	137780000	5443400	308550000	16509000	430010000	21923000		8	61.9	13.527
-3.05949	-2.97865	-2.63397	-3.06817	-3.18092	-2.98409	-3.16567	-2.30972	-2.42989	A0A590UJK4;A0A590UK01;A0A590UJP7;A0A590UK80;Q13247;A0A0D9SEM4;Q08170	A0A590UJK4;A0A590UK01;A0A590UJP7;A0A590UK80;Q13247	Serine/arginine-rich splicing factor 6	SRSF6			0.27513	0.340593	233010000	1077700	195040000	8240800	107480000	25871000	362170000	0	290050000	28489000	56567000	1781200	280160000	1404200	175340000	41139000	293890000	16217000		8	31.4	26.306
-2.05547	-0.211815	-1.84171	-1.19783	-3.46448	-1.99125	-1.98707	-2.07625	-0.588292	Q9UGI8;H7BYK1;F8W7T0;F8WDI4	Q9UGI8	Testin	TES			0.582785	0.60529	64881000	9561700	104870000	27473000	117540000	21191000	101390000	22257000	92607000	6344700	108730000	26730000	140270000	10319000	86601000	10594000	62147000	30570000		8	28	47.996
-1.94447	-2.14083	-1.98633	-2.29725	-1.96376	-2.1513	-1.86565	-2.06311	-1.8522	A0A0G2JNH2;A0A7I2V5U5;G5E9E7;A0A087X0K9;G3V1L9;Q07157;H0Y3R8;H0YKB1	A0A0G2JNH2;A0A7I2V5U5;G5E9E7;A0A087X0K9;G3V1L9;Q07157	Tight junction protein ZO-1	TJP1			0.229645	0.294199	28924000	6916200	32423000	5602400	17074000	4974700	45089000	10930000	43495000	5863100	38926000	7038100	18889000	4255500	27003000	4414300	33883000	7194300		8	7.6	187.85
-2.56013	-2.49508	-2.5433	-2.39236	-2.72814	-2.77794	-2.74468	-2.47321	-2.49427	O96008;K7EJ57;K7EKG4	O96008;K7EJ57	Mitochondrial import receptor subunit TOM40 homolog	TOMM40			0.726243	0.726368	258160000	16225000	196340000	16311000	182050000	11064000	200330000	13158000	248630000	16224000	263200000	10746000	108930000	12444000	211260000	14700000	246520000	19762000		8	40.2	37.893
-3.21662	-2.20909	-2.14765	-3.13747	-2.22513	-1.95607	-3.05318	-2.16508	-2.78767	P61086;D6RDM7	P61086;D6RDM7	Ubiquitin-conjugating enzyme E2 K	UBE2K			0.883146	0.870878	45377000	0	170490000	21577000	123370000	21553000	166150000	10370000	135750000	20950000	91493000	10358000	183160000	8572500	147820000	21413000	134180000	11218000		8	62	22.406
-2.30786	-2.14242	-1.92385	-1.39449	-2.10724	-2.34278	-1.57859	-1.56627	-1.79071	Q9UMX0;H0YDS0	Q9UMX0	Ubiquilin-1	UBQLN1			0.246682	0.31012	100470000	16792000	64119000	15836000	74697000	16420000	134730000	20022000	134850000	29423000	110360000	21591000	73525000	13920000	118210000	17361000	145080000	25708000		8	27.8	62.518
-1.97898	-1.26389	-1.97472	-1.77054	-1.9865	-2.87322	-2.90077	-1.67747	-1.82021	P46937;H0YCI3	P46937	Transcriptional coactivator YAP1	YAP1			0.579216	0.601882	93419000	19782000	39412000	12881000	72809000	14062000	114980000	27250000	105670000	14432000	40718000	2724300	85755000	12704000	86544000	14244000	99087000	18044000		8	31	54.461
-2.27607	-2.40141	-2.42732	-2.1726	-2.27998	-2.16955	-2.44238	-2.5492	-2.25725	Q5BKZ1;A0A0A0MRN4;E2QRN4	Q5BKZ1;A0A0A0MRN4	DBIRD complex subunit ZNF326	ZNF326			0.106264	0.176915	79302000	10528000	84530000	13924000	71780000	9654200	107340000	10612000	54894000	7769500	57124000	3818100	57251000	4170600	49930000	8982200	75242000	3860500		8	20.1	65.653
-2.17592	-2.16676	-2.0282	-2.13479	-2.18233	-2.18207	-3.23499	-2.04311	-2.0474	P18085;C9JAK5;C9JPM4;U3KQF2;F5H1V1;F5H6T5;F8WDB3	P18085;C9JAK5;C9JPM4;U3KQF2	ADP-ribosylation factor 4	ARF4			0.598492	0.622581	151960000	14844000	147460000	20396000	93589000	14497000	138890000	19952000	204260000	16759000	171890000	15654000	165610000	13267000	99865000	15206000	139900000	18993000		9	74.4	20.511
-3.3413	-2.21914	-2.09277	-3.27285	-2.43401	-3.27188	-2.46538	-2.38881	-2.29378	Q07960;H0YE29;E9PNR6	Q07960;H0YE29	Rho GTPase-activating protein 1	ARHGAP1			0.351202	0.407722	46613000	3265400	20884000	3523500	20741000	4284900	68847000	0	71639000	5680900	28164000	3155900	69711000	3472800	69251000	6852600	62274000	6328300		9	34.6	50.435
-0.97534	-1.57755	-1.26278	-3.06216	-1.31861	-1.36027	-1.67397	-2.98419	-1.37966	P08243;F8WEJ5;C9J057;C9JT45;C9JLN6;C9JM09	P08243;F8WEJ5	Asparagine synthetase [glutamine-hydrolyzing]	ASNS			0.490455	0.520694	103200000	19869000	59362000	8531100	83722000	13511000	119050000	8229600	125230000	14437000	126300000	17374000	106610000	17736000	44166000	6701900	107720000	17363000		9	20.7	64.369
-1.34498	-1.51466	-2.71502	-1.34714	-1.78637	-1.51767	-1.23559	-1.25774	-1.31642	Q9UBB4;A0A1W2PQD2;B1AHE3;B1AHE4	Q9UBB4;A0A1W2PQD2	Ataxin-10	ATXN10			0.344244	0.400766	70591000	12437000	30380000	9559100	39958000	2184100	63806000	22275000	75784000	15628000	92324000	11169000	62098000	26405000	44240000	10298000	52003000	18580000		9	26.9	53.488
-1.85935	-1.7028	-1.86239	-3.14669	-2.14739	-2.03937	-1.70797	-1.60064	-1.54679	P46379;A0A7I2V508;A0A0G2JK23;A0A024RCR6;A0A7P0MQS5;A0A0G2JL47;A0A0G2JJM1;X6REW1;F6S6P2;F6X9W3;F6U341;F6VEM6;F6TC96;F6WML8;A0A1B0GX79;A0A0G2JJR8;A0A7I2V3H1;F6XTU0;F6U1F2;F6UR09;H0Y710;H0Y4L1	P46379;A0A7I2V508;A0A0G2JK23;A0A024RCR6;A0A7P0MQS5;A0A0G2JL47;A0A0G2JJM1;X6REW1;F6S6P2	Large proline-rich protein BAG6	BAG6;BAT3			0.0681546	0.128125	50058000	12314000	63222000	12808000	49633000	10918000	55412000	6200700	72217000	11931000	79397000	9471900	61896000	14580000	63684000	14898000	72600000	26369000		9	12.6	119.41
-3.15917	-3.25933	-3.27194	-2.2935	-3.52088	-2.36505	-3.08932	-3.23679	-3.08123	P0DP25;P0DP24;P0DP23;E7EMB3;M0QZ52;Q96HY3;F8WBR5;G3V479;G3V361;A0A590UJI2;A0A590UJC0;G3V226;P27482;C9J7T9;P02585	P0DP25;P0DP24;P0DP23;E7EMB3;M0QZ52;Q96HY3		CALM2;CALM3			0.333201	0.391189	1975600000	32367000	2249900000	34330000	1485100000	41464000	2206300000	76433000	2186500000	41663000	2029200000	57843000	2312700000	33706000	1606400000	37728000	2308100000	42962000		9	57.7	16.837
-3.20095	-2.85215	-2.62674	-3.03492	-2.43425	-3.28939	-2.62229	-2.6077	-2.92593	A0A0C4DGQ5;P04632;A0A075B7C0;K7ELJ7;U3KQE2;K7EIV0;K7EKD8;K7EM73;U3KPR7;Q96L46;K7EMQ1	A0A0C4DGQ5;P04632;A0A075B7C0;K7ELJ7;U3KQE2;K7EIV0;K7EKD8;K7EM73	Calpain small subunit 1	CAPNS1			0.719768	0.720894	152040000	0	158490000	7528100	91851000	4933500	170270000	5211000	95032000	6805400	71125000	3025700	166790000	8449300	162860000	11548000	138920000	2715700		9	46	33.786
-2.52492	-3.29179	-2.50275	-2.46387	-2.50324	-2.46458	-2.5245	-2.38443	-2.53809	P47756;B1AK88;B1AK87;B1AK85;A0A6I8PRV6;A0A6I8PIN8	P47756;B1AK88;B1AK87;B1AK85	F-actin-capping protein subunit beta	CAPZB			0.35621	0.411193	320780000	8814700	284900000	6453300	159670000	6989700	355780000	10021000	318610000	9396400	295590000	13809000	242700000	17390000	306970000	14978000	153720000	15243000		9	42.3	30.628
-2.99419	-2.65444	-1.55021	-3.05361	-3.54216	-3.08694	-2.9663	-2.33352	-1.95988	Q96A33;J3QR89	Q96A33	Coiled-coil domain-containing protein 47	CCDC47			0.189575	0.255507	95377000	2839400	95064000	6693900	68085000	6815300	132350000	2141700	89766000	0	100710000	4010200	83061000	2107500	101460000	11537000	103040000	14606000		9	27.3	55.873
-2.7313	-2.9686	-3.30813	-2.89454	-2.75331	-2.97205	-3.3631	-3.16981	-2.72213	Q14019;H3BT58	Q14019;H3BT58	Coactosin-like protein	COTL1			0.628985	0.656745	231500000	20300000	278160000	16777000	211120000	20038000	324180000	20902000	248590000	22037000	304590000	20663000	324330000	19078000	224110000	15377000	231010000	27397000		9	66.9	15.945
-3.42443	-2.26271	-3.13645	-1.53944	-1.72447	-2.17808	-2.28167	-1.74836	-1.72299	P09622;E9PEX6;F8WDM5;F2Z2E3	P09622;E9PEX6	Dihydrolipoyl dehydrogenase, mitochondrial;Dihydrolipoyl dehydrogenase	DLD		Plain_lipos_EC_lipos	0.035931	0.100275	97111000	3625500	114800000	9392100	85191000	1875800	186800000	26985000	116110000	14928000	135240000	9749700	96215000	8690100	109550000	14226000	156130000	13407000		9	26.9	54.177
-1.02685	-3.18366	-1.13046	-0.364199	-0.874534	-0.968859	-2.8395	-2.99776	-0.643856	P05198;H0YJS4;G3V4T5	P05198;H0YJS4;G3V4T5	Eukaryotic translation initiation factor 2 subunit 1	EIF2S1			0.301	0.359848	166620000	15503000	129700000	4905900	135020000	13225000	213550000	48520000	171240000	19093000	185730000	19885000	182760000	13280000	164780000	16872000	192710000	24448000		9	33.3	36.112
-2.74487	-3.21625	-3.46855	-2.92402	-3.32001	-3.32765	-2.84104	-3.09641	-2.46809	O00303;H0YDT6;A0A7I2V4S2;A0A1W2PP79;A0A7I2YQA0	O00303;H0YDT6	Eukaryotic translation initiation factor 3 subunit F	EIF3F			0.315828	0.375468	147100000	9763400	120040000	9102200	187310000	1560000	244770000	3078800	159330000	2990700	92909000	7220900	133710000	11993000	109420000	10194000	330530000	8305500		9	38.7	37.563
-0.623287	-3.33986	-3.22409	-3.20886	-3.22982	-3.12031	-0.74077	-3.15747	-1.78304	A0A8I5KW59;Q9BS26;A0A8I5KU76;A0A8I5KVZ0;A0A8I5KTR3;A0A8I5KY49;A0A8I5KNC9	A0A8I5KW59;Q9BS26;A0A8I5KU76;A0A8I5KVZ0;A0A8I5KTR3	Endoplasmic reticulum resident protein 44	ERP44			0.422753	0.466413	113180000	37060000	67998000	28684000	42416000	0	94243000	42601000	70711000	39606000	101450000	3503300	93369000	28251000	59296000	31902000	141610000	47929000		9	31.2	44.109
-2.39616	-2.43745	-3.19248	-3.04333	-3.15252	-2.60007	-2.52583	-3.34713	-3.14631	P38117;M0QY67	P38117;M0QY67	Electron transfer flavoprotein subunit beta	ETFB			0.589557	0.61303	121290000	10756000	100120000	14801000	65612000	0	105740000	5472000	93707000	3786200	131460000	10750000	116330000	11775000	106560000	4712300	62309000	8598300		9	38	27.843
-2.51672	-3.39428	-2.44576	-2.52185	-3.21342	-3.29103	-2.99001	-2.39009	-2.95649	Q01469;I6L8B7;A8MUU1	Q01469;I6L8B7	Fatty acid-binding protein, epidermal	FABP5			0.772689	0.770612	722690000	31394000	722310000	92026000	613060000	53742000	1063100000	89075000	778880000	14245000	707860000	37439000	880650000	39972000	689090000	62139000	813370000	15527000		9	65.2	15.164
-2.06606	-3.10475	-3.27997	-3.01174	-3.28138	-1.90969	-2.92838	-1.86933	-1.92972	P08754;A0A3B3ITM0;P09471;H3BTM2;A0A1W2PP38	P08754	Guanine nucleotide-binding protein G(k) subunit alpha	GNAI3			0.550078	0.573547	129850000	15905000	149970000	9744700	72616000	486650	110930000	6343600	103130000	7499800	150130000	10827000	112890000	11582000	103190000	6844100	121140000	15795000		9	41	40.532
-1.91572	-1.79341	-1.87599	-1.93066	-1.85909	-2.08902	-0.503834	-1.78742	-1.77581	P62879;E7EP32;C9JIS1;C9JXA5;C9JZN1	P62879;E7EP32;C9JIS1;C9JXA5;C9JZN1	Guanine nucleotide-binding protein G(I)/G(S)/G(T) subunit beta-2	GNB2			0.263012	0.330715	208420000	11492000	169820000	6023400	172110000	35441000	198520000	56943000	186930000	39908000	190090000	51459000	155370000	34016000	110360000	43246000	224460000	53754000		9	34.1	37.331
-2.12281	-2.15547	-2.11148	-2.04979	-2.21565	-2.13536	-2.05373	-2.12331	-2.1262	P31942	P31942	Heterogeneous nuclear ribonucleoprotein H3	HNRNPH3			0.741763	0.741625	330540000	56196000	262940000	38383000	237250000	49292000	182330000	29687000	272820000	66529000	313510000	61509000	261740000	47310000	215140000	37194000	287170000	69648000		9	40.8	36.926
-3.01531	-2.04216	-2.54288	-2.66639	-2.39002	-2.60876	-2.31351	-2.26805	-2.4405	Q96IR7	Q96IR7	4-hydroxyphenylpyruvate dioxygenase-like protein	HPDL			0.645552	0.662937	19604000	3801800	77897000	18671000	36705000	5483900	167630000	5505400	80277000	22221000	114120000	7025300	65300000	15746000	74483000	14965000	67115000	10361000		9	42.9	39.385
-3.27747	-1.96016	-1.78712	-1.73817	-1.7521	-2.97748	-0.231837	-1.4994	-2.24277	P11047	P11047	Laminin subunit gamma-1	LAMC1			0.365155	0.420873	36979000	5273300	63596000	12051000	21934000	5889200	47144000	12261000	47708000	9306600	36600000	2688800	79441000	16246000	44567000	10938000	48474000	8176900		9	9.6	177.6
-2.49631	-1.97154	-1.90104	-1.33283	-0.600184	-1.09225	-0.955648	0.461633	-2.249	Q14847;C9J9W2;F6S2S5;K7ESD6	Q14847;C9J9W2	LIM and SH3 domain protein 1	LASP1			0.222281	0.286687	270670000	38979000	385210000	114630000	285770000	66575000	256370000	72961000	367260000	112690000	351510000	72152000	314330000	76593000	296980000	123750000	367370000	129050000		9	31	29.717
-3.07834	-3.24127	-3.23171	-0.827615	-1.71999	-3.07974	-2.91134	-3.19815	-3.2668	A0A2R8YFH0;E9PHA6;A0A2R8Y6P0;A0A2R8YG02;P43246;A0A2R8Y7S8;A0A2R8Y713	A0A2R8YFH0;E9PHA6;A0A2R8Y6P0;A0A2R8YG02;P43246;A0A2R8Y7S8	DNA mismatch repair protein Msh2	MSH2			0.0900051	0.160077	22267000	0	32366000	942230	21425000	2105500	31276000	3317100	60774000	2991700	74338000	0	20780000	0	41713000	0	50068000	1503600		9	13.5	102.86
-2.69423	-2.87567	-2.69825	-3.4014	-2.53701	-2.71539	-2.52209	-2.27306	-2.39358	B4DUC8;Q13126;J3QSB7;A0A2R8Y4K0;F8WES2;J3KRN1	B4DUC8;Q13126;J3QSB7	S-methyl-5-thioadenosine phosphorylase;Purine nucleoside phosphorylase	MTAP			0.165953	0.234892	105540000	11414000	172260000	7857200	112190000	13524000	134520000	12406000	141860000	10544000	121320000	16193000	144550000	14867000	111160000	15075000	139020000	18863000		9	44	33.186
-3.25092	-3.35529	-3.27426	-2.623	-3.45332	-2.98164	-2.32967	-2.60902	-2.11017	Q09161;F2Z2T1	Q09161	Nuclear cap-binding protein subunit 1	NCBP1		SILAC_Ctrl_EC_lipos	0.0161018	0.0635056	51908000	876360	63946000	777250	56413000	869280	88784000	1852500	69240000	1292000	53826000	986190	53812000	2161800	72584000	2270300	55557000	3182100		9	17.6	91.838
-3.3938	-3.23304	-2.15682	-2.50849	-2.4907	-3.18836	-3.07305	-3.0958	-2.99599	A0A0A0MRM9;Q14978;S4R3C2;S4R349;S4R402	A0A0A0MRM9;Q14978	Nucleolar and coiled-body phosphoprotein 1	NOLC1			0.68963	0.699498	85050000	7054600	84208000	2850300	78866000	9169500	158270000	10281000	102880000	14697000	103960000	0	91953000	8822200	97728000	12248000	95835000	15146000		9	22.3	74.543
-1.89036	-3.23704	-1.91981	-3.39022	-1.89636	-2.01415	-3.16088	-1.67383	-1.60674	P49790	P49790	Nuclear pore complex protein Nup153	NUP153			0.91077	0.896357	41135000	4290600	38843000	2382200	30257000	4447000	60508000	3172700	62980000	4354500	68983000	5656600	61738000	3264400	65599000	4905200	73932000	6687200		9	9.6	153.94
-1.74019	-1.83609	-1.997	-1.97375	-2.15669	-1.87144	-1.82705	-1.81802	-1.83049	Q9UKX7;B0QY21;X6RKQ2;B1AHA5	Q9UKX7	Nuclear pore complex protein Nup50	NUP50			0.206512	0.269363	52515000	9070700	90569000	7525400	56883000	8179700	81550000	8794800	71811000	9469800	70774000	8159600	109950000	8890400	69857000	8964600	120680000	10029000		9	34.4	50.144
-2.3013	-2.08608	-2.35012	-2.42167	-2.10656	-1.97188	-2.09869	-1.98336	-2.17104	Q96FW1;F5GYN4;F5H6Q1;F5GYJ8;F5H3F0	Q96FW1;F5GYN4;F5H6Q1;F5GYJ8	Ubiquitin thioesterase OTUB1	OTUB1			0.526356	0.557491	169520000	16313000	156330000	25501000	134120000	20187000	193130000	19076000	183520000	13030000	157410000	11963000	192970000	29884000	185980000	21016000	242740000	8686500		9	46.1	31.284
-1.63151	-1.54288	-1.55775	-1.62527	-1.64498	-1.64381	-1.52479	-3.12954	-1.47509	Q8WX93;A0A3B3ISX8;H0YA05;F8WA26	Q8WX93	Palladin	PALLD			0.55536	0.579395	44424000	14542000	50114000	15974000	49073000	7571600	52296000	16308000	55783000	10980000	58240000	15631000	59590000	17051000	45067000	5928200	35475000	9930300		9	11.3	150.56
-3.07641	-3.27782	-3.15234	-3.27953	-1.95098	-1.82792	-3.01854	-3.07029	-1.7486	O95758;X6R242	O95758	Polypyrimidine tract-binding protein 3	PTBP3			0.343477	0.40029	11902000	2414900	30200000	3274600	27375000	2305300	75615000	5566600	65161000	9803400	31041000	9164800	37387000	4157300	74472000	3607800	38166000	11268000		9	30.6	59.689
-1.55516	-1.96449	-2.03333	-2.2227	-2.25774	-2.32438	-2.20257	-2.21036	-1.59527	P51148;K7ERI8;K7ERQ8;F8VVK3;K7ENY4;F8VWU4;F8VSF8;K7EIP6	P51148;K7ERI8;K7ERQ8	Ras-related protein Rab-5C	RAB5C			0.207271	0.270013	178720000	40040000	171980000	10173000	150930000	19945000	237350000	37849000	200400000	14580000	195470000	21740000	234430000	18019000	183490000	33774000	225350000	51196000		9	67.1	23.482
-0.890439	-2.22082	-2.11453	-3.10251	-2.29103	-2.37071	-2.38428	-2.0726	-2.35085	P18754;C9JW69;C9JRH2;C9J3R0;C9JMJ4;C9JQZ4	P18754;C9JW69;C9JRH2;C9J3R0;C9JMJ4;C9JQZ4	Regulator of chromosome condensation	RCC1			0.201388	0.263872	117990000	21597000	160740000	31871000	136390000	25678000	169820000	6961900	167250000	13497000	195050000	17042000	220710000	32645000	119660000	13319000	194390000	22113000		9	39.9	44.969
-2.72499	-2.92621	-2.77369	-2.89668	-2.89905	-2.85601	-2.65118	-2.64097	-2.58788	P62249;M0R210;M0R1M5;M0R3H0;M0QX76;Q6IPX4	P62249;M0R210;M0R1M5;M0R3H0	40S ribosomal protein S16	RPS16		SILAC_Ctrl_EC_lipos;SILAC_Ctrl_Plain_lipos	0.00749752	0.0520588	171550000	7438200	323020000	22299000	249640000	17863000	387660000	25663000	308630000	20404000	321810000	21531000	321930000	25901000	276650000	23139000	309290000	25371000		9	46.6	16.445
-2.77004	-2.95009	-2.80662	-2.88747	-2.78022	-2.71302	-2.66878	-2.63102	-2.5433	P62269;A0A0G2JQH2;Q5GGW2;J3JS69	P62269	40S ribosomal protein S18	RPS18		SILAC_Ctrl_EC_lipos	0.0347921	0.098125	540540000	64856000	441020000	45415000	596250000	62086000	865030000	51545000	664600000	47733000	682350000	68633000	639340000	85242000	639730000	72459000	800700000	90670000		9	45.4	17.718
-2.72566	-2.79306	-2.7824	-2.89357	-3.31801	-2.88236	-2.56448	-2.65836	-2.58122	P62241;Q5JR95	P62241;Q5JR95	40S ribosomal protein S8	RPS8		SILAC_Ctrl_Plain_lipos	0.0318728	0.0886984	419500000	48733000	774860000	40348000	575460000	42465000	995500000	36694000	503230000	29940000	780800000	36293000	922640000	65316000	647830000	45593000	805310000	87608000		9	49.5	24.205
-2.31201	-3.25698	-2.63496	-2.41296	-2.38632	-2.55631	-2.38496	-3.36464	-2.86162	A0A7P0T9U7;Q15637;C9J792;F8WEV5	A0A7P0T9U7;Q15637	Splicing factor 1	SF1			0.470701	0.501608	106430000	20932000	93485000	3018200	56476000	8746900	114190000	7133000	114920000	14817000	140740000	5101400	146730000	4973000	108530000	3245300	144980000	4146000		9	15.7	80.369
-1.36357	-2.99355	-2.88379	-3.22615	-1.84897	-3.48878	-1.7336	-3.0329	-1.82715	O60264;A0A0A0MRP6;B7ZLQ5;P28370	O60264	SWI/SNF-related matrix-associated actin-dependent regulator of chromatin subfamily A member 5	SMARCA5			0.644378	0.663952	30556000	7883500	22055000	1266200	43362000	959740	59517000	1615300	30860000	6004400	32729000	1207500	44076000	6203900	53005000	1514800	63387000	6611000		9	9.8	121.9
-1.68576	-1.80576	-3.23719	-1.92989	-3.30973	-2.11366	-1.75994	-1.58122	-2.09838	O76094;D6RDY6;R4GNC1	O76094;D6RDY6	Signal recognition particle subunit SRP72	SRP72			0.536319	0.564628	59633000	5366500	32643000	8877500	39080000	2390100	65992000	13139000	37451000	5310800	43937000	10036000	56125000	9766300	53723000	8788800	56115000	11997000		9	20.4	74.605
-2.48843	-2.70877	-3.13657	-3.07728	-2.94723	-2.98736	-2.66933	-3.33876	-2.67632	Q9UJZ1;A0A087WYB4;F2Z2I8	Q9UJZ1;A0A087WYB4	Stomatin-like protein 2, mitochondrial	STOML2			0.662798	0.675764	57617000	11824000	127560000	20220000	91183000	4080800	117980000	10978000	153310000	4579800	122550000	8956900	84096000	8558000	88432000	5538800	119830000	15739000		9	38.5	38.534
-3.13795	-2.461	-3.39794	-3.289	-2.0686	-2.54439	-2.10284	-3.13705	-2.95333	Q9UH65;E7EMB1;E9PJM7	Q9UH65;E7EMB1	Switch-associated protein 70	SWAP70			0.717667	0.719568	32960000	0	31940000	3542500	34765000	3108900	41231000	1010900	37911000	5824000	47598000	5206200	33599000	4875700	56276000	1366100	46187000	5329300		9	17.1	68.997
-2.02644	-3.3558	-2.25436	-3.34942	-1.08109	-3.25801	-3.08971	-2.32453	-1.85131	Q13148;A0A087WYY0;A0A087X260;G3V162;B1AKP7;A0A0A0N0M3;A0A087WX29;K7EN94;K7EJM5;A0A087WV68;A0A087WXQ5;A0A087WXV3;A0A087WX67;A0A087WW61;A0A087WZC9;A0A087WYE7;A0A087WZM1;K7EL26;A0A0A0MSV7;K7EJ99;A0A087WTZ4	Q13148;A0A087WYY0;A0A087X260;G3V162;B1AKP7;A0A0A0N0M3;A0A087WX29;K7EN94;K7EJM5;A0A087WV68;A0A087WXQ5	TAR DNA-binding protein 43	TARDBP;TDP43			0.979377	0.968816	143480000	22703000	120280000	9115800	159680000	8762400	137320000	8446200	177200000	12801000	119820000	0	121000000	10589000	162550000	15224000	202100000	30889000		9	29.5	44.739
-2.43674	-2.58441	-2.55461	-3.2631	-2.47353	-2.48116	-1.80657	-2.22837	-2.48253	E5RIW3;E5RJD8;O75347;E5RHG6;E5RIX8;A0A494C144	E5RIW3;E5RJD8;O75347;E5RHG6	Tubulin-specific chaperone A	TBCA			0.187201	0.252642	265630000	14153000	234990000	14296000	204340000	18145000	301480000	14343000	240220000	8463600	254050000	15872000	309280000	36526000	183550000	15057000	279440000	19795000		9	75	10.08
-2.16443	-2.14874	-1.93033	-2.23182	-3.25092	-3.36457	-2.13638	-2.08602	-1.9339	Q12792;F8VS81;F8W645;H7C5I2;F8VRG3;F8W1Q9	Q12792;F8VS81	Twinfilin-1	TWF1			0.042411	0.10709	77714000	9120200	80472000	10032000	78186000	9027400	98150000	14440000	82815000	9764700	71899000	7815700	86744000	10441000	91530000	8761600	66509000	12293000		9	34.9	40.282
-2.09993	-3.39656	-3.20036	-2.93374	-2.37655	-3.25743	-2.40209	-3.22034	-2.14006	P15374;A0A087WTB8;Q5TBK7	P15374;A0A087WTB8;Q5TBK7	Ubiquitin carboxyl-terminal hydrolase isozyme L3;Ubiquitin carboxyl-terminal hydrolase	UCHL3			0.782768	0.776749	62752000	6207000	69772000	0	49725000	563540	117350000	7837900	94735000	6944400	90788000	5177500	68958000	5598100	98546000	0	125040000	8047000		9	57.4	26.182
-3.12983	-2.82605	-2.84644	-3.43849	-2.46116	-2.72814	-2.20437	-3.25169	-2.2974	Q9HAV4;H0Y3Q8;H0Y9I3	Q9HAV4	Exportin-5	XPO5			0.624698	0.650437	43485000	0	13179000	0	34692000	1290900	25224000	0	54241000	3091700	17589000	2495000	30874000	3189300	12472000	0	43311000	4770800		9	10.8	136.31
-3.62863	-3.41889	-3.06066	-3.09607	-2.88737	-3.35374	-3.64732	-3.12331	-3.2723	P04083;Q5T3N1;Q5T3N0	P04083;Q5T3N1	Annexin A1;Annexin	ANXA1			0.465623	0.498427	64947000	4191100	90663000	2818700	59637000	1680700	152290000	2203800	109400000	5966200	100970000	1432500	88159000	7120100	59564000	3354100	78721000	4582200		10	39	38.714
-3.17944	-1.97132	-2.87265	-1.03218	-2.19853	-3.15215	-3.0661	-2.15521	-2.27607	P84077;A0A8V8TNZ5;A0A8V8TQC0;P61204;A0A8V8TNZ0;A0A8V8TQP8;F5H423;F5H0C7;A0A8V8TP92;A0A8V8TP99;H0YGG7	P84077;A0A8V8TNZ5;A0A8V8TQC0;P61204;A0A8V8TNZ0;A0A8V8TQP8;F5H423	ADP-ribosylation factor 1;ADP-ribosylation factor 3	ARF1;ARF3			0.688625	0.700769	637900000	0	741510000	23223000	562840000	16601000	851070000	10982000	867220000	24736000	713390000	1920300	612110000	3112600	642350000	22685000	886510000	26918000		10	73.5	20.697
-1.64097	-1.89416	-2.895	-1.80617	-1.47541	-2.08982	-3.09316	-0.268017	-3.05365	O43684;J3QT28;J3QSX4	O43684;J3QT28	Mitotic checkpoint protein BUB3	BUB3			0.891886	0.879834	84839000	16442000	164550000	19554000	133440000	10730000	197340000	15510000	186340000	25448000	142440000	7733100	129400000	3113600	155060000	20861000	129310000	14079000		10	49.7	37.154
-2.62291	-2.55724	-2.38602	-2.57012	-2.57725	-2.56849	-2.46037	-2.4852	-2.16023	P52907	P52907	F-actin-capping protein subunit alpha-1	CAPZA1			0.201234	0.264359	236850000	13881000	284260000	20020000	242840000	17205000	289030000	29678000	304270000	19462000	278450000	25501000	276740000	30685000	297020000	27785000	228590000	32792000		10	61.5	32.922
-2.49875	-2.43316	-2.42407	-2.66054	-2.49957	-2.50931	-2.5135	-2.37812	-2.23752	Q99829;B0QZ18;F2Z2V0;A6PVH9;E7ENH5;Q5JX56;Q5JX58;Q5JX59;Q5JX60;Q5JX44;Q5JX55;Q5JX45;Q5JX52;Q5JX61;Q5JX54;E7EV27;Q5JX57;H0Y524;Q5JX53	Q99829;B0QZ18;F2Z2V0;A6PVH9;E7ENH5;Q5JX56;Q5JX58;Q5JX59;Q5JX60;Q5JX44;Q5JX55;Q5JX45;Q5JX52;Q5JX61;Q5JX54	Copine-1	CPNE1			0.157851	0.229115	111750000	7930500	87665000	4288800	93594000	7308300	130850000	14545000	133690000	14614000	122320000	37738000	103450000	7118700	92227000	8353200	113350000	30446000		10	27.6	59.058
-1.89079	-1.76038	-2.61511	-3.45086	-2.2823	-2.25168	-3.04572	-2.31308	-2.27216	Q7L576;A0A087WVZ5;A0A0G2JR96;A0A0G2JQT1;H0YL50;A0A0G2JQH3	Q7L576;A0A087WVZ5;A0A0G2JR96;A0A0G2JQT1	Cytoplasmic FMR1-interacting protein 1	CYFIP1			0.438857	0.479362	49109000	6875400	14751000	3784500	55090000	8311000	29497000	2114800	40401000	4127700	27855000	4024400	31442000	2205600	55439000	7693200	41939000	3306200		10	9.2	145.18
-3.27717	-3.35151	-2.63792	-2.82818	-3.32018	-2.67752	-2.56713	-3.28055	-2.78084	A0A7P0TAG1;A0A7P0TAX2;A0A7P0TBE2;P10515;E9PEJ4;A0A7P0Z4G4;A0A7P0T997;A0A7P0TBK2;A0A7P0TA47;H0YDD4;A0A7P0Z459;A0A7P0Z423;A0A7P0T9N8	A0A7P0TAG1;A0A7P0TAX2;A0A7P0TBE2;P10515;E9PEJ4;A0A7P0Z4G4;A0A7P0T997;A0A7P0TBK2;A0A7P0TA47;H0YDD4	Dihydrolipoyllysine-residue acetyltransferase component of pyruvate dehydrogenase complex, mitochondrial;Acetyltransferase component of pyruvate dehydrogenase complex	DLAT			0.774889	0.771184	82754000	0	82076000	1445400	91693000	4014500	99110000	5255900	122030000	1442200	115570000	4735300	101480000	3550400	69130000	3933200	115200000	3920800		10	26.7	64.785
-3.19917	-2.40606	-3.2157	-3.07661	-2.6707	-3.24078	-2.79368	-2.30686	-2.396	Q6P2E9	Q6P2E9	Enhancer of mRNA-decapping protein 4	EDC4			0.241503	0.306367	16986000	1888300	64345000	6715200	28859000	1212200	45989000	2709100	47592000	3161200	8263900	1179400	27904000	1808900	56836000	6018500	24983000	4603000		10	12.5	151.66
-3.19206	-2.20038	-3.81062	-1.87292	-2.48431	-3.8299	-2.05361	-3.65947	-3.50598	P63241;I3L397;I3L504;Q6IS14;F8WCJ1;C9J7B5;C9J4W5;Q9GZV4	P63241;I3L397;I3L504;Q6IS14	Eukaryotic translation initiation factor 5A-1;Eukaryotic translation initiation factor 5A;Eukaryotic translation initiation factor 5A-1-like	EIF5A;EIF5AL1			0.869773	0.86079	632380000	41058000	884150000	36786000	975990000	41737000	1493300000	61413000	1857400000	65957000	1237500000	51523000	1381700000	55642000	1378100000	57935000	1158600000	72165000		10	79.9	16.832
-1.67217	-3.15139	-1.93556	-3.30979	-3.13234	-3.16485	-2.16851	-3.17384	-2.70553	A0A8V8TMP7;Q9NUQ9;E5RI16;E5RJL8;E5RJE1;E5RIR8;E5RK61;E5RFS4;E5RHU5;E5RGI7;E5RK81;E5RH75;Q9H0Q0	A0A8V8TMP7;Q9NUQ9;E5RI16	Protein FAM49B	FAM49B			0.181464	0.248287	56607000	6408400	55826000	2562400	63633000	4840500	94804000	3293300	90351000	5788700	88902000	4236700	83916000	15403000	93384000	4281900	90338000	3639900		10	43.5	36.82
-2.2194	-2.27865	-2.37124	-2.20457	-2.36818	-2.39146	-2.38519	-2.20976	-2.15791	Q04760	Q04760	Lactoylglutathione lyase	GLO1			0.706475	0.712469	299820000	21528000	365020000	21118000	258520000	13611000	348030000	26351000	428370000	18376000	345440000	21463000	440590000	25888000	327170000	23938000	413760000	27604000		10	75.5	20.777
-2.34982	-3.1022	-2.44898	-3.14111	-2.35601	-2.30657	-1.97137	-2.15901	-2.37939	O76003	O76003	Glutaredoxin-3	GLRX3			0.314964	0.376139	77032000	4654800	124390000	2363200	116950000	3026200	253140000	2590900	182130000	5586700	166490000	5617400	135940000	5069700	133960000	4017200	155670000	4437500		10	42.1	37.432
-1.81026	-3.33257	-3.00455	-3.09341	-3.23027	-1.1025	-1.33413	-3.03948	-1.66351	O94925;H7BZD1	O94925	Glutaminase kidney isoform, mitochondrial	GLS			0.687154	0.699748	140640000	13646000	112680000	0	97367000	0	141460000	2834800	135220000	3689600	123820000	23605000	152970000	18514000	117160000	5029300	175540000	22379000		10	25.4	73.46
-2.41235	-2.40163	-3.21832	-3.10382	-2.55521	-2.55656	-2.41642	-2.37273	-2.4089	P09211;A8MX94;A0A087X2E9;A0A2R8Y5E5;A0A087X243	P09211;A8MX94	Glutathione S-transferase P	GSTP1			0.44856	0.484322	1049900000	93638000	1335700000	97624000	1045500000	89121000	1043800000	84085000	1599300000	95461000	1245300000	96853000	1335300000	106730000	1176100000	109950000	1438100000	112660000		10	57.6	23.356
-2.09148	-3.01695	-3.27766	-2.07692	-2.60982	-2.24811	-2.31015	-1.91741	-2.12438	Q92769;Q5TEE2;E5RFI6;E5RJ04;E5RGV4;E5RHE7;E5RH52;E5RG37;E5RFP9;H3BM24;E5RK19;E7ESJ6;O15379	Q92769	Histone deacetylase 2	HDAC2			0.193212	0.257399	90483000	7808300	97561000	7157700	78158000	2079100	152560000	14992000	106560000	9168800	81644000	9506300	95578000	12871000	92397000	11542000	118590000	9084200		10	33.6	55.364
-2.34103	-2.25023	-2.26015	-2.10011	-2.31401	-2.40263	-2.1935	-2.1881	-2.04501	A0A1B0GVD3;Q6ZN17;A0A1B0GTK2	A0A1B0GVD3;Q6ZN17;A0A1B0GTK2	Protein lin-28 homolog B	LIN28B			0.268845	0.332272	338700000	16191000	341710000	34981000	322020000	28803000	452950000	25153000	264200000	5414000	382100000	21322000	504690000	32598000	405260000	29561000	495280000	48672000		10	53.5	27.957
-3.39338	-3.24731	-3.07282	-3.24976	-2.3138	-1.31376	-3.19242	-3.07037	-3.13623	Q9Y383;A0A0A6YYJ8;B8ZZ12;V9GZ75;F8WEU3	Q9Y383;A0A0A6YYJ8	Putative RNA-binding protein Luc7-like 2	LUC7L2			0.1623	0.232791	50316000	4762300	30346000	0	58725000	11650000	81521000	0	123690000	8116700	132470000	25397000	63643000	2921100	77142000	0	125910000	9046700		10	26.5	46.513
-2.40377	-2.45854	-2.46085	-2.62335	-2.73918	-3.25447	-2.40767	-2.69199	-2.45506	Q9UNZ2;F2Z2K0;R4GNE6;G3V4V8;R4GMY2	Q9UNZ2;F2Z2K0	NSFL1 cofactor p47	NSFL1C			0.0996217	0.170194	217770000	13247000	199780000	8522700	154340000	6843500	295350000	14672000	174950000	13996000	187220000	3145700	147580000	16423000	212320000	14357000	220860000	12707000		10	38.9	40.572
-2.12696	-3.3888	-2.87573	-3.43486	-3.20893	-2.31351	-1.81041	-3.32591	-2.83761	Q13177;H7C1X3;O75914;B1AKS5;H0YCG5;E9PM17;B3KNX7;Q13153	Q13177	Serine/threonine-protein kinase PAK 2;PAK-2p27;PAK-2p34	PAK2			0.839571	0.835221	44827000	5410800	26532000	0	47290000	6548100	116800000	7264800	105820000	5458600	114280000	7445100	112590000	16648000	79822000	1799400	134740000	2449400		10	30	58.042
-2.60832	-2.64647	-2.82931	-2.69376	-2.74255	-2.82818	-2.41673	-2.46626	-2.59859	P07737;K7EJ44;CON__P02584;I3L3D5	P07737;K7EJ44;CON__P02584	Profilin-1	PFN1		SILAC_Ctrl_Plain_lipos	0.0354816	0.0992248	3905800000	163040000	4590700000	187520000	2894500000	184780000	2786600000	192420000	5345200000	216240000	3688200000	182690000	5102600000	240600000	3850500000	136600000	5271100000	292370000	+	10	87.9	15.054
-3.23734	-3.24338	-2.5211	-2.58511	-2.53057	-2.48843	-2.42523	-2.5075	-2.49029	A0A7P0Z497;A0A7P0TB45;P23284;A0A7P0T7U3	A0A7P0Z497;A0A7P0TB45;P23284	Peptidyl-prolyl cis-trans isomerase B	PPIB			0.0715898	0.138114	506000000	19867000	485840000	19677000	470320000	32135000	617980000	46392000	613480000	55166000	588840000	50148000	601290000	49221000	528490000	33043000	676980000	50177000		10	52.5	20.21
-2.50947	-2.69106	-2.46339	-2.59405	-2.50398	-3.08616	-2.34293	-2.46945	-2.47505	E9PKG1;Q99873;E9PQ98;E9PIX6;E9PNR9;H0YDE4;E9PMW9;Q9NR22	E9PKG1;Q99873;E9PQ98;E9PIX6;E9PNR9;H0YDE4	Protein arginine N-methyltransferase 1	PRMT1			0.257687	0.321815	218520000	33040000	179240000	19082000	240840000	21231000	292940000	30634000	315500000	31577000	230850000	10380000	334060000	26518000	275730000	28268000	289260000	24903000		10	39.4	37.709
-2.66667	-2.70247	-2.52741	-2.64359	-2.74313	-3.87993	-2.68845	-2.54734	-2.47145	G3V5Z7;P60900;G3V295;G3V3I1;G3V3U4;G3V4S5;G3V2S7;H0YJC4	G3V5Z7;P60900;G3V295;G3V3I1;G3V3U4	Proteasome subunit alpha type;Proteasome subunit alpha type-6	PSMA6			0.302223	0.36099	326040000	19981000	310880000	20167000	276700000	16844000	427080000	24374000	362610000	14927000	274970000	11343000	458390000	21011000	304290000	17086000	365090000	21427000		10	48.8	28.147
-3.22931	-3.40935	-2.59266	-2.67263	-2.46522	-3.28009	-3.08778	-3.0552	-2.56918	P28074;H0YJM8	P28074	Proteasome subunit beta type-5	PSMB5			0.700005	0.70777	142010000	7170200	87909000	6906900	195240000	17151000	200150000	11911000	232830000	13864000	207700000	8827800	196820000	8329000	97955000	6543500	151930000	17407000		10	50.6	28.48
-1.08449	-0.835111	-3.33819	-3.42742	-2.78369	-1.17958	-1.49281	-2.31093	-2.84279	R4GMR5;A0A8V8TQ44;P48556;K7EJR3;A0A8V8TR48;A0A8V8TPK1;K7EJC1;K7ERW6;K7ENY6	R4GMR5;A0A8V8TQ44;P48556;K7EJR3;A0A8V8TR48;A0A8V8TPK1;K7EJC1	26S proteasome non-ATPase regulatory subunit 8	PSMD8			0.740204	0.740528	36563000	4685000	48475000	3326500	29868000	2487400	89023000	2342500	88880000	1612100	74167000	4543600	65057000	4586000	53348000	4460600	93048000	2849200		10	48.8	32.551
-2.87929	-3.45698	-1.35446	-1.23243	-3.2666	-1.20261	-2.8218	-2.9424	-2.89207	Q8WXF1;X6RDA4	Q8WXF1;X6RDA4	Paraspeckle component 1	PSPC1			0.46274	0.497702	118900000	12785000	167140000	13515000	90595000	13487000	168890000	21574000	147260000	2995300	196500000	20204000	174680000	19068000	150900000	14066000	148640000	17906000		10	24.7	58.743
-2.29004	-2.53768	-2.32482	-2.29889	-3.13803	-2.4155	-2.46077	-2.1126	-2.20756	P61026;A0A2R8YDI9;H0YLJ8;H0YL94;G3V196;A0A2R8YFB8;P51153;P59190	P61026	Ras-related protein Rab-10	RAB10			0.377284	0.428212	102200000	12878000	100770000	8384200	97281000	13362000	150860000	18526000	114240000	6457500	137760000	16452000	114220000	8511000	88458000	11483000	156060000	20528000		10	51	22.541
-3.38577	-3.17927	-3.21172	-2.38836	-2.20012	-3.40959	-3.24275	-3.57316	-1.87949	P51149;A0A6Q8PG52;A0A6Q8PH84;C9J592;C9IZZ0;A0A6Q8PGE6;C9J8S3;C9J4V0;C9J4S4;C9J7D1;A0A6Q8PF79	P51149;A0A6Q8PG52;A0A6Q8PH84;C9J592;C9IZZ0;A0A6Q8PGE6;C9J8S3;C9J4V0;C9J4S4	Ras-related protein Rab-7a	RAB7A			0.556714	0.580196	267960000	11928000	285690000	1786200	262450000	11429000	341400000	31880000	316850000	23083000	271590000	14459000	297820000	11974000	288700000	13020000	276370000	34183000		10	59.4	23.489
-1.71738	-3.2748	-1.60819	-3.36186	-3.27482	-3.42008	-1.1622	-2.88905	-3.00899	P46060;H0Y4Q3;B0QYT5;B0QYT4;B0QYT6	P46060	Ran GTPase-activating protein 1	RANGAP1			0.242063	0.3065	139180000	21385000	126420000	3311100	86184000	13603000	143860000	7238700	117810000	4330900	91190000	0	137450000	15529000	122890000	4286200	124210000	8255300		10	21.3	63.541
-3.0707	-2.99157	-3.02557	-2.16275	-3.10991	-2.45419	-2.56209	-2.23528	-3.04758	P49756;H0YE46;E9PQU5;E9PSE8	P49756	RNA-binding protein 25	RBM25			0.315385	0.375743	66882000	1131200	77351000	5763900	71266000	5482400	98187000	8510500	115090000	4638500	93521000	6982600	100820000	5865400	98936000	31528000	119730000	0		10	18.3	100.18
-2.17482	-2.05998	-2.14509	-2.46427	-3.31779	-2.37168	-2.14165	-2.06939	-2.92462	J3QSV6;O76021;I3L3U9;I3L3C4;I3L234	J3QSV6;O76021;I3L3U9	Ribosomal L1 domain-containing protein 1	RSL1D1			0.280477	0.343693	157110000	4751800	140580000	4023300	114420000	4833800	155880000	4817400	115810000	6220600	177180000	5510700	157620000	6579000	137960000	6747400	151480000	1979200		10	31.9	48.208
-2.49859	-2.57287	-2.47145	-2.60235	-2.57716	-2.51754	-2.38436	-2.4595	-2.39176	A0A0C4DFV9;A0A8J8YYJ1;P0DME0	A0A0C4DFV9;A0A8J8YYJ1		SET		SILAC_Ctrl_Plain_lipos	0.0170058	0.0638681	1570200000	124650000	2367600000	145240000	1271100000	86390000	3064700000	193890000	1823000000	103690000	2302000000	93314000	2822500000	188130000	2054800000	107690000	2199100000	101960000		10	45.6	34.475
-2.136	-2.40255	-3.08382	-2.38941	-2.45672	-2.34549	-2.28933	-2.3755	-2.27188	P08621;M0QYR1;M0QX04	P08621;M0QYR1	U1 small nuclear ribonucleoprotein 70 kDa	SNRNP70			0.63519	0.661487	198770000	16272000	169130000	6194200	115420000	0	236800000	8434300	148740000	7274400	187170000	13120000	190620000	10547000	173400000	20736000	210750000	15397000		10	24.3	51.556
-3.69453	-3.07009	-3.33532	-3.23311	-3.32978	-3.16871	-2.40599	-3.05652	-2.76827	Q9Y5B9	Q9Y5B9	FACT complex subunit SPT16	SUPT16H			0.0604262	0.119489	60769000	1146300	10375000	0	50704000	281120	53403000	1663400	78767000	0	52836000	0	43170000	3063000	10596000	195620	69712000	4421900		10	11.7	119.91
-2.31653	-2.26237	-2.36907	-2.28391	-2.3833	-2.40057	-2.1883	-2.02087	-2.16378	Q16181;E7ES33;E7EPK1;A0A024RA87;G3V1Q4;A0A0U1RRE1;A0A5F9ZGZ7;A0A0U1RRH9;A0A0U1RRM2;Q6ZU15	Q16181;E7ES33;E7EPK1;A0A024RA87;G3V1Q4	Septin-7	2007-09-01		SILAC_Ctrl_EC_lipos;SILAC_Ctrl_Plain_lipos	0.0148496	0.0624651	299470000	26062000	256610000	23350000	217090000	21578000	329820000	28947000	348820000	28159000	275400000	15721000	288060000	30057000	282330000	35971000	277460000	31801000		11	32.3	50.679
-2.2059	-2.14886	-2.19396	-2.13708	-2.40209	-2.07273	-2.12312	-2.11873	-2.03327	Q99856;K7EJ04;H0YFY1;A0A8I5QL24;A6NKF2	Q99856	AT-rich interactive domain-containing protein 3A	ARID3A			0.440113	0.479771	156300000	18163000	108530000	23063000	69887000	12684000	235960000	25406000	161900000	29917000	191730000	27974000	249120000	44026000	127480000	18466000	138720000	15381000		11	29	62.888
-2.29011	-3.34893	-2.3411	-3.45368	-3.20194	-3.11571	-3.06437	-2.22223	-2.07552	P20810;A0A6Q8PH20;A0A0C4DGB5;B7Z574;A0A6Q8PG72;E9PCH5;A0A6Q8PGG5;A0A6Q8PFE5;A0A6Q8PGN6;E7EVY3;E7ES10;E9PDE4;H0Y7F0;E7EQA0;H0Y9H6;A0A6Q8PFF6;E7EQ12;H0YD33;A0A6Q8PFL0;A0A0C4DGD1;F8W7E0;D6RC54;E9PSG1;H0YA91;H0Y944;E7EQK6;A0A6Q8PFR3;D6RAA8	P20810;A0A6Q8PH20;A0A0C4DGB5;B7Z574;A0A6Q8PG72;E9PCH5;A0A6Q8PGG5;A0A6Q8PFE5;A0A6Q8PGN6;E7EVY3;E7ES10;E9PDE4;H0Y7F0;E7EQA0;H0Y9H6;A0A6Q8PFF6;E7EQ12;H0YD33	Calpastatin	CAST			0.178372	0.249185	103360000	7628800	99265000	3668100	96716000	6895200	189080000	0	108350000	4940100	116000000	3669000	133620000	4947000	122770000	13690000	159660000	10425000		11	28.4	76.572
-2.11691	-3.37659	-2.38489	-2.30857	-2.2935	-2.14484	-2.39426	-3.3809	-2.12067	A0A0C4DGG9;F5GWX5;A0A2R8Y425;A0A2R8YFK9;A0A2R8Y521;A0A2R8Y5J0;A0A2R8Y212;A0A2U3TZM0;Q14839;A0A2R8YDJ9;A0A2R8YFD8;A0A2R8YER1;A0A2R8Y8C1;A0A2R8Y445;A0A2R8YD40;A0A2R8Y5Z7;A0A2R8YDW2;A0A2R8Y4X2;A0A2R8Y8B3;A0A2R8Y685;A0A2R8Y7I0;Q12873;A0A8V8TR54;A0A2R8Y7M9;A0A2R8Y5M9;A0A2R8YE38;Q8TDI0;A0A5F9ZHX5;K7EMY3;H7C3H7;F2Z2R5;H7C0J3;F5H6N4;I3L229;A0A2R8Y6G9	A0A0C4DGG9;F5GWX5;A0A2R8Y425;A0A2R8YFK9;A0A2R8Y521;A0A2R8Y5J0;A0A2R8Y212;A0A2U3TZM0;Q14839;A0A2R8YDJ9;A0A2R8YFD8;A0A2R8YER1;A0A2R8Y8C1;A0A2R8Y445;A0A2R8YD40;A0A2R8Y5Z7;A0A2R8YDW2;A0A2R8Y4X2;A0A2R8Y8B3;A0A2R8Y685	Chromodomain-helicase-DNA-binding protein 4	CHD4			0.636195	0.662014	46013000	5355600	32959000	1151700	32873000	3344600	43031000	3255500	35896000	3470000	24424000	2206200	47554000	4194600	21229000	1571800	35827000	3288300		11	10.1	220.47
-2.6918	-3.00639	-2.82317	-2.83599	-2.89036	-2.83424	-2.72185	-2.94663	-2.99436	P29692;E9PRY8;E9PK01;E9PQZ1;A0A087X1X7;E9PI39;E9PQ49;E9PL12;E9PPR1;E9PMW7;E9PIZ1;H0YCK7;H0YE58;E9PKK3;E9PK06;E9PK72;E9PJD0;E9PNW6	P29692;E9PRY8;E9PK01;E9PQZ1;A0A087X1X7;E9PI39;E9PQ49	Elongation factor 1-delta	EEF1D			0.894905	0.880844	598180000	40570000	274510000	0	488190000	23214000	1006500000	55362000	712620000	31275000	475570000	44200000	371020000	22350000	309000000	29315000	444330000	35134000		11	58.7	31.121
-2.3913	-2.56781	-2.25608	-2.27474	-2.66951	-2.6472	-2.13866	-2.305	-2.33635	P50402;A0A804HIV7;Q5HY57;A0A804HLA2;F8WEQ1;A0A804HIG7	P50402;A0A804HIV7;Q5HY57;A0A804HLA2	Emerin	EMD			0.223679	0.285248	120510000	24484000	123490000	7610000	101680000	15985000	97130000	5914000	124750000	8752000	148530000	7971700	181790000	27827000	119410000	13647000	125340000	15318000		11	59.8	28.994
-2.61246	-3.44311	-3.05982	-2.33883	-2.91807	-2.52708	-2.74292	-2.84981	-3.04872	P15170;H3BR35;H3BSV8	P15170;H3BR35	Eukaryotic peptide chain release factor GTP-binding subunit ERF3A	GSPT1			0.276971	0.342155	97656000	8507500	96700000	7702300	35728000	1315100	133850000	8604700	83960000	5402300	56518000	7860900	150600000	8319000	55830000	1688500	149680000	9712600		11	28.9	55.755
-2.45561	-2.70162	-2.54456	-2.84778	-2.33599	-2.39267	-2.35284	-2.37954	-3.08174	Q8TEX9;H0YMR4;H0YN14;H0YN07;H0YK93;H0YLV0;H0YL92;H0YKG5	Q8TEX9;H0YMR4;H0YN14	Importin-4	IPO4			0.948504	0.933951	34047000	1422900	223390000	4816600	43060000	3149900	62252000	1543700	34508000	2533900	54047000	2865800	37670000	1530400	59859000	4500100	39613000	459960		11	14.5	118.71
-2.39267	-2.14242	-2.46745	-1.96957	-2.38285	-2.27879	-2.17991	-2.2632	-2.27621	P30533;A0A3B3IRQ7;D6REW6	P30533;A0A3B3IRQ7	Alpha-2-macroglobulin receptor-associated protein	LRPAP1			0.638933	0.664083	74187000	12122000	128480000	14017000	111890000	15182000	104790000	14565000	126730000	17112000	124050000	13968000	92497000	11750000	121300000	13060000	125560000	19371000		11	30	41.465
-3.1873	-3.36835	-2.93339	-2.80622	-2.89733	-2.8511	-2.90217	-2.77251	-2.44678	P31153;Q00266	P31153	S-adenosylmethionine synthase isoform type-2	MAT2A			0.0601107	0.119978	147820000	9021800	161810000	1988400	199950000	6868100	418150000	19019000	322050000	18749000	225410000	9344400	234600000	17395000	172830000	10459000	299720000	22314000		11	45.3	43.66
-2.9625	-3.15843	-3.01516	-2.53575	-3.26176	-2.35801	-3.15042	-3.08923	-2.72338	F8VV59;P55209;F8VY35;H0YIV4;F5H4R6;F8W118;B7Z9C2;F8W543;F8W0J6;F8VUX1;H0YH88;H0YHC3;F8VRJ2;F8VXI6;F8W020;F8VVB5;B7Z4K9	F8VV59;P55209;F8VY35;H0YIV4;F5H4R6;F8W118;B7Z9C2;F8W543;F8W0J6;F8VUX1;H0YH88;H0YHC3;F8VRJ2;F8VXI6;F8W020	Nucleosome assembly protein 1-like 1	NAP1L1			0.442995	0.479725	217210000	0	115710000	0	120250000	12771000	186040000	17722000	239500000	17467000	163270000	15702000	327720000	17105000	176190000	14375000	215030000	10942000		11	52	38.028
-2.09086	-3.3307	-3.22042	-1.89014	-2.38345	-1.86749	-1.92983	-1.75696	-1.727	P54920;M0R0Y2;M0R2M1;M0R213;M0R027;M0R058;M0R0I4;A0A087WZQ7;Q9H115;M0QZM9;M0QZN5;M0R031	P54920;M0R0Y2;M0R2M1	Alpha-soluble NSF attachment protein	NAPA			0.0517692	0.113512	116260000	6018300	106310000	1968400	85807000	1885900	168940000	8250000	133300000	7321900	128360000	10706000	136470000	10802000	125600000	12438000	133490000	9339200		11	49.5	33.232
-3.47911	-2.55767	-2.47337	-3.08678	-2.61865	-2.9531	-2.0821	-2.36023	-3.04271	Q5JPU2;P08559;Q5JPU0;Q5JPU1;A0A8Q3WLI8;A0A8Q3WLK5;Q5JPT9;P29803	Q5JPU2;P08559	Pyruvate dehydrogenase E1 component subunit alpha, somatic form, mitochondrial	PDHA1			0.548319	0.572709	52922000	1832500	89298000	6778600	83298000	9814300	152090000	1467800	109830000	5586100	79371000	5335000	104820000	12456000	96517000	3054300	129600000	2197000		11	37.3	46.396
-3.26622	-2.37932	-2.38828	-2.44914	-2.4773	-2.35771	-2.47313	-3.04782	-2.32279	P30086	P30086	Phosphatidylethanolamine-binding protein 1;Hippocampal cholinergic neurostimulating peptide	PEBP1			0.705137	0.714409	891140000	30283000	769590000	56657000	744790000	37125000	1684900000	67151000	1066400000	47284000	941170000	69038000	778980000	42827000	834070000	40413000	1118100000	62701000		11	79.1	21.057
-2.62042	-3.02951	-1.00084	-2.15914	-2.34652	-3.0803	-2.43526	-1.81401	-2.23277	Q15008;C9J0E9;C9J7B7;H7C531	Q15008	26S proteasome non-ATPase regulatory subunit 6	PSMD6			0.795612	0.789103	12004000	2149900	65103000	0	33330000	6550100	120120000	7889700	204600000	3670200	79575000	1309000	97506000	2312900	127040000	6199800	91156000	5213800		11	34.4	45.531
-1.97251	-1.88811	-2.0282	-2.07339	-1.82992	-3.09213	-2.03003	-1.83738	-1.92024	Q9UKM9;Q5QPL9;Q5QPM0;Q5QPM1;Q5QPM2	Q9UKM9;Q5QPL9;Q5QPM0	RNA-binding protein Raly	RALY			0.431425	0.47186	125490000	15038000	100260000	24714000	95519000	10410000	126520000	27717000	119810000	17253000	82558000	1906000	110500000	29254000	113430000	32829000	153790000	21054000		11	57.8	32.463
-3.03505	-3.14369	-3.04632	-3.08485	-2.9722	-3.10566	-2.86061	-3.21439	-2.97462	P46777;A0A2R8Y6J3;Q5T7N0;A0A2R8Y4A2;R4GNJ2	P46777;A0A2R8Y6J3	60S ribosomal protein L5	RPL5			0.830678	0.829237	970260000	60461000	612910000	6589700	896650000	55748000	904340000	43379000	853670000	21366000	907930000	19080000	896830000	47330000	562590000	30838000	1074500000	22126000		11	40.7	34.362
-4.01285	-2.79977	-2.75409	-3.00081	-3.3013	-3.01823	-2.82317	-2.76935	-2.61626	P46781;B5MCT8;C9JM19;F2Z3C0;A8MXK4	P46781;B5MCT8;C9JM19	40S ribosomal protein S9	RPS9			0.437377	0.479146	388930000	8038900	506590000	19876000	261610000	27596000	628890000	44877000	428610000	14229000	351690000	26851000	638820000	46823000	477550000	23801000	386470000	30107000		11	39.7	22.591
-2.39236	-2.42593	-2.3463	-2.5992	-2.4489	-2.36684	-2.2952	-1.88902	-2.1556	D6RFM5;P31040;A0A494C1T6;H0Y8X1	D6RFM5;P31040;A0A494C1T6	Succinate dehydrogenase [ubiquinone] flavoprotein subunit, mitochondrial	SDHA		SILAC_Ctrl_Plain_lipos	0.0447577	0.109879	156450000	12466000	131360000	8469300	112640000	9351500	152290000	12358000	180110000	17731000	167870000	15164000	148360000	8699100	113250000	20209000	149010000	14586000		11	34.5	63.566
-3.12513	-3.1951	-2.56875	-2.42616	-2.69778	-2.39676	-2.96289	-3.13362	-2.51111	Q6NUK1;A0A3B3IU96;J3KN42;H3BMI3	Q6NUK1	Calcium-binding mitochondrial carrier protein SCaMC-1	SLC25A24			0.20371	0.266535	47917000	2284600	12218000	0	26367000	2544900	48121000	3546300	57612000	3015500	40609000	3119300	18845000	1443300	25366000	991810	47395000	4036500		11	29.8	53.354
-3.17526	-3.36338	-3.12965	-2.31036	-3.12408	-2.46793	-3.05612	-3.11551	-2.78406	P46977;A0A0C4DH80;E9PN73;E9PI32;H0YET6	P46977	Dolichyl-diphosphooligosaccharide--protein glycosyltransferase subunit STT3A	STT3A			0.103486	0.175	19237000	3026400	47149000	1497700	73245000	1251900	58008000	7344300	91119000	1505000	95339000	8331800	104700000	9046000	68612000	3915800	76635000	4002500		11	16.3	80.529
-2.42562	-2.23875	-2.21954	-2.41665	-2.33548	-2.58096	-2.43012	-1.95478	-2.13011	Q99536;K7ERT7;K7ESA3;K7ENX2;K7EM19;K7EJM4;K7ER81	Q99536	Synaptic vesicle membrane protein VAT-1 homolog	VAT1			0.223544	0.285921	81546000	12685000	93855000	15868000	70687000	9013600	150650000	11928000	113820000	18697000	100650000	10868000	122700000	15373000	105190000	9908800	98186000	9994700		11	45.5	41.92
-3.22814	-3.1874	-3.30763	-3.32753	-2.64196	-2.28083	-3.10858	-3.10053	-3.0233	Q5STZ8;Q8NE71;H0YGW7;A0A0G2JJB9;A0A0G2JIC2;F5GYK6	Q5STZ8;Q8NE71;H0YGW7	ATP-binding cassette sub-family F member 1	ABCF1			0.222792	0.286459	69859000	3910600	115720000	3779100	68351000	4871200	154350000	5681000	124500000	8024500	145060000	8497900	96570000	0	111290000	3867500	136360000	6828300		12	23	96.053
-3.2776	-1.93672	-2.26701	-2.22871	-3.30738	-1.04103	-2.11123	-0.894778	-2.23101	P55263;A0A5K1VW54;A0A5K1VW94;A0A5F9ZHJ1;A0A5F9ZH31;A0A5F9ZH72;A0A5F9ZGZ8;A0A5F9ZH83;A0A5F9ZH76	P55263;A0A5K1VW54;A0A5K1VW94;A0A5F9ZHJ1;A0A5F9ZH31;A0A5F9ZH72;A0A5F9ZGZ8	Adenosine kinase	ADK			0.603673	0.628221	123910000	5412300	141680000	35922000	79434000	7162400	144370000	40575000	163780000	12224000	88302000	13099000	117640000	31703000	123550000	16309000	154560000	10858000		12	50.6	40.545
-2.55877	-2.50414	-2.24366	-2.01917	-2.23433	-2.24339	-2.04382	-1.76783	-2.07552	P30520;Q8N142	P30520	Adenylosuccinate synthetase isozyme 2	ADSS		SILAC_Ctrl_EC_lipos	0.0275308	0.081322	82427000	10375000	99536000	17324000	86771000	11594000	193220000	18810000	128270000	23464000	117000000	17110000	116000000	22376000	115540000	19677000	130520000	24062000		12	36	50.097
-2.14522	-1.9289	-1.95383	-2.2739	-3.13484	-2.09443	-1.75721	-1.8547	-1.75268	O43865;H0Y8B3;Q96HN2	O43865;H0Y8B3;Q96HN2	Putative adenosylhomocysteinase 2;Adenosylhomocysteinase;Putative adenosylhomocysteinase 3	AHCYL1;AHCYL2			0.0910467	0.159638	81590000	4706500	130760000	12211000	74254000	5306400	122300000	13013000	121120000	1727700	87339000	12059000	114740000	6700700	92532000	24926000	124420000	14164000		12	33.2	58.951
-2.43129	-2.43487	-2.49834	-3.4408	-2.97923	-3.1177	-2.38783	-2.48932	-3.23284	Q12904;A0A8C8MUD1;A0A804HJ47;A0A5F9ZHC5;A0A8C8KIA0;D6R937	Q12904;A0A8C8MUD1;A0A804HJ47;A0A5F9ZHC5;A0A8C8KIA0	Aminoacyl tRNA synthase complex-interacting multifunctional protein 1;Endothelial monocyte-activating polypeptide 2	AIMP1			0.0637361	0.123222	44906000	5019200	117960000	5079500	78823000	5018700	45714000	0	108680000	1919300	65299000	1739800	150090000	13916000	84982000	7167700	52255000	0		12	51.3	34.352
-3.22639	-2.51887	-2.9092	-2.48431	-2.70172	-2.60744	-2.85066	-2.08841	-2.93416	O95782;A0A0G2JQM1;A0A8I5KPP9;A0A8I5KYZ9	O95782	AP-2 complex subunit alpha-1	AP2A1			0.560711	0.582732	70816000	835410	89799000	3685100	68700000	4160100	64827000	6183100	80586000	5440000	89039000	6400100	103670000	1646200	62019000	2767600	98282000	2590000		12	18.9	107.54
-3.38571	-3.18705	-3.28771	-3.43304	-3.18963	-3.31877	-2.48173	-3.16597	-2.42329	P27695;G3V5Q1;G3V3M6;A0A0C4DGK8;G3V3C7;H7C4A8;G3V5M0;G3V359;G3V5D9;G3V3Y6	P27695;G3V5Q1;G3V3M6;A0A0C4DGK8;G3V3C7;H7C4A8;G3V5M0;G3V359	DNA-(apurinic or apyrimidinic site) lyase;DNA-(apurinic or apyrimidinic site) lyase, mitochondrial	APEX1			0.0406336	0.106901	343290000	10249000	432170000	12130000	253310000	9913700	417220000	12975000	473650000	0	194320000	0	502100000	26905000	331530000	0	486070000	29469000		12	55	35.554
-3.16447	-3.43434	-3.27851	-3.44232	-2.44898	-3.02726	-3.01512	-2.55156	-2.24729	P07741;H3BQZ9;H3BQB1;H3BQF1;H3BSW3	P07741;H3BQZ9;H3BQB1;H3BQF1	Adenine phosphoribosyltransferase	APRT			0.157244	0.228955	159890000	9173900	91116000	7821700	151720000	6660100	205000000	8678100	299760000	12909000	141610000	10951000	190870000	10442000	307010000	15101000	321970000	34678000		12	81.7	19.608
-2.49973	-2.43589	-2.65091	-2.63684	-2.63846	-3.24737	-2.41504	-2.92419	-2.9521	Q5T9A4;A0A5K1VW56	Q5T9A4;A0A5K1VW56	ATPase family AAA domain-containing protein 3B	ATAD3B			0.407936	0.45606	60040000	5243400	63327000	8195500	52240000	3815700	99070000	4693700	76296000	5165000	49931000	1346500	54058000	9987000	54075000	2464600	22880000	2332400		12	27.2	72.572
-2.76611	-2.44222	-3.20335	-2.57536	-3.25479	-3.1094	-2.72917	-2.97326	-2.55767	P17655	P17655	Calpain-2 catalytic subunit	CAPN2			0.686559	0.699973	90876000	3257200	76356000	3587500	30163000	3483900	92892000	5615000	64912000	1391600	52821000	0	44947000	1496000	81835000	5865200	99585000	3870900		12	33.1	79.994
-2.58571	-2.55283	-2.56832	-3.3528	-2.61511	-2.38866	-2.53224	-2.77804	-2.48382	P39656;A0A0C4DGS1;U3KQ84	P39656;A0A0C4DGS1;U3KQ84	Dolichyl-diphosphooligosaccharide--protein glycosyltransferase 48 kDa subunit	DDOST			0.660289	0.674443	249410000	17774000	194760000	15968000	289070000	6888800	311990000	3216800	270120000	24411000	302770000	13572000	262130000	6870300	183780000	6840900	235930000	9039200		12	41.2	50.8
-1.97801	-2.15759	-2.07844	-1.46367	-2.35749	-2.03286	-2.07516	-1.90352	-2.02756	O60884;A0A087WT48	O60884	DnaJ homolog subfamily A member 2	DNAJA2			0.865475	0.857057	162690000	9498000	129660000	8784300	164800000	8281600	222710000	12958000	248520000	20890000	214100000	15684000	186060000	15979000	231910000	16137000	245410000	26325000		12	39.6	45.745
-2.12614	-2.80985	-3.23435	-2.25484	-2.16981	-2.15162	-2.36699	-2.14637	-3.09139	B0QY89;Q9Y262;B0QY90;C9JHP4;C9K0Q7;H7C3A0;H0Y7E6	B0QY89;Q9Y262;B0QY90	Eukaryotic translation initiation factor 3 subunit L	EIF3L			0.373396	0.425991	128960000	10415000	138420000	12367000	112480000	7370900	160220000	15753000	143500000	10610000	131310000	9804700	128030000	13235000	148830000	9586700	156880000	2204500		12	23.6	70.901
-0.0358602	-2.63102	-2.60428	-2.49639	-3.03595	-3.1886	-2.79013	-3.31149	-2.63846	O75367;B4DJC3	O75367;B4DJC3	Core histone macro-H2A.1;Histone H2A	H2AFY			0.275733	0.341043	268620000	8531700	247380000	8990100	234240000	8619400	224330000	8270500	188200000	3257400	132150000	3313500	283320000	4254500	191650000	3435100	308500000	13475000		12	40.1	39.183
-3.30711	-3.41125	-2.68724	-2.52234	-2.70407	-2.73092	-3.11059	-3.15477	-2.54987	Q12905;B4DY09;X6R6Z1;A0A0A0MRL0	Q12905;B4DY09	Interleukin enhancer-binding factor 2	ILF2			0.230137	0.294289	181470000	5992400	214260000	8532500	230850000	6547500	385210000	12396000	352900000	9335300	419620000	9747600	418430000	11381000	234030000	7755300	442460000	12946000		12	51.3	43.062
-2.61653	-2.45997	-2.25953	-2.19932	-2.56815	-3.07675	-2.36803	-1.9779	-2.2739	Q9NPH2;J3QS51;J3KRH4	Q9NPH2	Inositol-3-phosphate synthase 1	ISYNA1			0.313912	0.376718	206000000	12600000	207870000	12389000	180880000	24528000	268370000	20447000	285490000	37316000	162030000	2440000	261970000	29028000	176690000	10596000	148870000	29167000		12	31.7	61.067
-2.49842	-2.55784	-3.33608	-2.61149	-3.06415	-2.51581	-2.49859	-3.23484	-1.94497	P40925;A0A5K1VW95;B9A041;B8ZZ51;C9JF79;C9JLV6	P40925;A0A5K1VW95;B9A041;B8ZZ51;C9JF79	Malate dehydrogenase, cytoplasmic;Malate dehydrogenase	MDH1			0.833719	0.83189	801530000	91137000	814820000	30432000	645300000	35704000	1237800000	52530000	831980000	85734000	1153700000	97059000	1025900000	99714000	894970000	66024000	1090300000	129620000		12	41.9	36.426
-3.20017	-3.33976	-2.33759	-2.50022	-3.45551	-2.36788	-2.62549	-2.18909	-2.8953	A0A0B4J1W3;Q9BXJ9;A0A8V8TPI7;A0A8V8TQ34;A0A8V8TQT7;Q6N069;D6RAP7	A0A0B4J1W3;Q9BXJ9;A0A8V8TPI7;A0A8V8TQ34;A0A8V8TQT7	N-alpha-acetyltransferase 15, NatA auxiliary subunit	NAA15			0.662767	0.676905	55229000	2119800	53905000	0	59388000	4669600	96868000	6161900	59830000	1979000	42919000	6228700	70091000	4816100	59023000	4151000	43002000	3678900		12	16.2	101.2
-2.47033	-3.26534	-2.46737	-2.40125	-2.73188	-2.42237	-2.28441	-2.20344	-2.22803	Q99733;C9JZI7;A8MXH2;C9J6D1;E9PS34;E9PNJ7;E9PKT8;H0YCI4;E9PNW0;E9PJJ2;E9PP22;E9PKI2;C9J1B1	Q99733;C9JZI7;A8MXH2;C9J6D1;E9PS34;E9PNJ7;E9PKT8;H0YCI4	Nucleosome assembly protein 1-like 4	NAP1L4			0.18692	0.253751	121690000	14295000	121970000	11225000	197550000	16229000	196740000	14905000	220720000	15176000	196810000	11731000	143810000	12843000	172100000	13179000	160410000	11253000		12	53.3	42.823
-2.23406	-3.25104	-2.27076	-3.26152	-2.26604	-2.20204	-2.1522	-2.08308	-2.34329	Q15366;H3BRU6;F8VZX2;F8W0G4;F8VXH9;F8W1G6;H3BSS4;H3BND9	Q15366;H3BRU6;F8VZX2;F8W0G4;F8VXH9	Poly(rC)-binding protein 2	PCBP2			0.558876	0.58143	399360000	22075000	478190000	38901000	294830000	7605300	542820000	0	496440000	49650000	433420000	12481000	415180000	10905000	416590000	16255000	215870000	13960000		12	56.2	38.58
-3.26148	-3.20723	-3.03768	-3.26919	-3.35655	-2.86252	-2.59823	-1.69297	-1.89041	Q16822;H0YM31;H0YML5;H0YMY3;H0YMA5;P35558	Q16822;H0YM31;H0YML5	Phosphoenolpyruvate carboxykinase [GTP], mitochondrial	PCK2		SILAC_Ctrl_EC_lipos;SILAC_Ctrl_Plain_lipos	0.00827457	0.0556	18589000	2148700	42346000	3833000	30462000	0	36454000	3011100	49044000	2620500	13414000	0	11784000	0	75075000	6495600	35080000	7552200		12	28.4	70.698
-2.66694	-2.75789	-2.7153	-2.76729	-2.67696	-2.79086	-2.64016	-2.66786	-2.6569	G3V5M2;P00491;A0A8V8TL37;G3V2H3;G3V393	G3V5M2;P00491;A0A8V8TL37	Purine nucleoside phosphorylase	PNP			0.113547	0.181692	336140000	12708000	379620000	9537300	314680000	29179000	478890000	31164000	293220000	47557000	344640000	25060000	410100000	16389000	387630000	22310000	506680000	31427000		12	55.5	36.097
-3.086	-2.8173	-2.22864	-2.2753	-2.41212	-2.36156	-2.84908	-3.19799	-2.29442	O15355	O15355	Protein phosphatase 1G	PPM1G			0.36731	0.422362	71999000	1754100	71739000	0	92583000	7275700	127490000	9630500	166270000	7667700	84909000	3503400	76035000	1656900	80323000	2796600	127720000	5110800		12	34.8	59.271
-1.62656	-1.44788	-1.64503	-1.66241	-1.7161	-1.60977	-1.47273	-1.56785	-1.47361	P62136;A0A7I2V4F7;E9PMD7	P62136;A0A7I2V4F7;E9PMD7	Serine/threonine-protein phosphatase PP1-alpha catalytic subunit;Serine/threonine-protein phosphatase	PPP1CA			0.113348	0.181717	338530000	49513000	359890000	53368000	273240000	30365000	515190000	102430000	421750000	47971000	329180000	37100000	426000000	74996000	382780000	60774000	443170000	92391000		12	52.1	37.512
-1.71331	-3.05275	-1.71539	-1.65867	-3.33396	-3.24618	-3.07753	-3.17455	-3.24164	A0A8V8TQ71;P62140;B4DJ75;A0A8V8TRH9;H0Y3Y6;C9J9S3;C9JP48;A0A8V8TR83;F8WE71;F8W1A0	A0A8V8TQ71;P62140;B4DJ75;A0A8V8TRH9;H0Y3Y6	Serine/threonine-protein phosphatase PP1-beta catalytic subunit;Serine/threonine-protein phosphatase	PPP1CB			0.289779	0.353525	99055000	27041000	80750000	24924000	75168000	20803000	122120000	39038000	92697000	18626000	49533000	15150000	106110000	26979000	45171000	0	50035000	7243900		12	58.9	35.9
-3.53625	-2.75526	-3.03173	-3.25299	-2.59022	-2.47851	-2.85091	-2.65145	-2.89485	Q9UNM6;J3KNQ3;E9PL38;H0YD73;E9PQG3;E9PPD2;F8W8J6	Q9UNM6;J3KNQ3;E9PL38	26S proteasome non-ATPase regulatory subunit 13	PSMD13			0.458168	0.492838	115850000	4065400	122250000	6043500	137700000	4697000	188570000	4856600	175920000	11374000	236210000	8839600	191680000	4616900	115040000	8594300	238370000	4260500		12	38.8	42.945
-2.38654	-2.18896	-2.10036	-2.72185	-2.60876	-2.52267	-2.32092	-2.46228	-2.28019	B5MDF5;P62826;J3KQE5;F5H018;B4DV51;H0YFC6;A0A087X0W0	B5MDF5;P62826;J3KQE5;F5H018;B4DV51	GTP-binding nuclear protein Ran	RAN		EC_lipos_Plain_lipos	0.0161275	0.0628	956240000	30772000	1189400000	36338000	987420000	19411000	1179200000	66185000	1465300000	33078000	1277800000	23126000	2078500000	38144000	1164000000	29845000	1786000000	42275000		12	45.1	26.224
-3.19462	-3.4176	-2.03931	-2.20377	-2.25884	-2.16043	-2.19463	-2.10731	-2.06335	Q09028;H0YF10;H0YCT5;H0YDK2;E9PNS6;H0YEU5;E9PNS2;E9PIC4;C9JPP3;E9PND5	Q09028	Histone-binding protein RBBP4	RBBP4			0.136322	0.205075	175120000	4634700	184370000	6869200	118680000	10243000	319590000	13469000	305530000	12700000	189920000	10149000	181450000	14947000	172160000	10651000	283420000	12347000		12	47.1	47.655
-2.79096	-3.41988	-3.31412	-3.13204	-3.14761	-3.30757	-2.92402	-2.52044	-2.68474	Q96PK6;A0A0A6YYI9;F8WDX3;A0A0A0MSL8;B8ZZ74	Q96PK6	RNA-binding protein 14	RBM14			0.0740709	0.140406	146570000	9027300	210680000	11261000	123340000	5021100	242220000	8850000	151890000	2164900	133590000	9947500	183900000	13521000	171170000	11175000	197700000	21901000		12	22.6	69.491
-3.18478	-2.1978	-2.90178	-1.74072	-2.41804	-2.35528	-2.03027	-2.26889	-1.96533	Q9P258	Q9P258	Protein RCC2	RCC2			0.134125	0.202566	162630000	1620600	188770000	5250800	146760000	1640300	239040000	12690000	234470000	11766000	215530000	20451000	222440000	19471000	175300000	12827000	223650000	17835000		12	31.2	56.084
-2.7441	-2.53793	-2.42329	-2.89079	-3.16713	-2.45285	-2.70237	-2.76219	-2.76582	P61313;A0A2R8YEM3;E7EQV9;E7ENU7;E7EX53;A0A2R8Y738;E7ERA2	P61313;A0A2R8YEM3;E7EQV9;E7ENU7;E7EX53;A0A2R8Y738	60S ribosomal protein L15;Ribosomal protein L15	RPL15			0.40287	0.450073	269150000	47713000	293250000	45292000	387130000	43695000	529330000	38643000	321000000	14016000	603080000	44427000	502140000	42510000	439870000	39138000	382890000	35680000		12	44.1	24.146
-2.79036	-2.86134	-2.7361	-2.67135	-2.98006	-2.84322	-2.60982	-2.95648	-2.60726	P18124;A8MUD9;C9JIJ5;C9JZ88	P18124;A8MUD9	60S ribosomal protein L7	RPL7			0.691948	0.700178	706990000	35347000	690970000	56681000	475690000	27610000	841900000	63976000	591010000	44773000	712910000	43999000	993860000	71709000	780380000	26531000	798360000	39257000		12	44.8	29.225
-3.25393	-3.01255	-2.52974	-2.70614	-3.35245	-3.31858	-2.2229	-2.35638	-3.03651	P15880;E9PQD7;H0YEN5;E9PMM9;I3L404;E9PPT0;E9PM36;H3BNG3;H0YE27	P15880;E9PQD7;H0YEN5;E9PMM9;I3L404	40S ribosomal protein S2	RPS2			0.250946	0.312215	649740000	12598000	427280000	8660900	424960000	11583000	943140000	20444000	858110000	14841000	733400000	13685000	430860000	16494000	654000000	15652000	643190000	19482000		12	42.7	31.324
-3.03761	-2.42453	-2.47257	-3.26105	-3.39221	-3.2895	-3.08706	-2.4587	-2.87177	Q12874	Q12874	Splicing factor 3A subunit 3	SF3A3			0.0542003	0.115976	104990000	4588800	104410000	4965400	76737000	4897600	126230000	5229100	114440000	1749200	127750000	0	148990000	1548300	100930000	5119200	156850000	0		12	29.1	58.848
-1.55436	-0.81492	-1.45431	-1.64111	-2.96716	-1.61524	-1.09391	-2.15136	-1.96089	Q14683;G8JLG1;A0A6Q8PHC3;V9GY57;V9GYN9	Q14683;G8JLG1;A0A6Q8PHC3	Structural maintenance of chromosomes protein 1A;Structural maintenance of chromosomes protein	SMC1A			0.328466	0.387269	36904000	15521000	46418000	22083000	41068000	19639000	50843000	10121000	17877000	0	27613000	4222300	38491000	22972000	42069000	4101500	17471000	5105500		12	11.8	143.23
-2.42857	-2.28314	-3.34671	-2.08302	-3.15603	-2.5216	-2.11679	-1.93666	-2.0897	Q9Y5X3;Q5QPE4;Q5QPE5;A0A087WUY5;U3KQL0;U3KQP5	Q9Y5X3;Q5QPE4;Q5QPE5	Sorting nexin-5	SNX5			0.263745	0.330222	119300000	5819900	99757000	10552000	94805000	3912800	246030000	19892000	195050000	8103800	220500000	8170100	228890000	18277000	232960000	12739000	235640000	29484000		12	38.9	46.816
-3.036	-1.71819	-3.26505	-0.278426	-0.275978	-3.34225	-3.20462	-3.43491	-3.00665	Q9Y2Z0	Q9Y2Z0	Suppressor of G2 allele of SKP1 homolog	SUGT1			0.184788	0.251622	140770000	4012400	228560000	20626000	184170000	90491000	297670000	135010000	202950000	122340000	223600000	120730000	284130000	11498000	184990000	116200000	271890000	5170600		12	49.6	41.024
-2.27174	-2.38768	-2.20191	-2.98999	-2.52243	-2.44513	-2.28265	-2.51194	-2.27544	P26368;K7ELP8	P26368	Splicing factor U2AF 65 kDa subunit	U2AF2			0.126441	0.196576	324870000	10088000	268560000	11837000	389610000	9323000	347330000	4310000	462280000	12362000	359760000	18201000	500990000	9027500	402370000	11309000	320410000	15690000		12	42.9	53.5
-1.74391	-1.93412	-3.04572	-3.24877	-3.10948	-3.26183	-2.6175	-1.77172	-2.94281	Q9UBT2;K7EPL2;K7ESK7;U3KQ93;U3KQ55;K7ES38	Q9UBT2;K7EPL2	SUMO-activating enzyme subunit 2	UBA2			0.146556	0.217112	93300000	11207000	124230000	10297000	147310000	0	167980000	0	166560000	5962200	181460000	4418500	173770000	6545300	201560000	17504000	170920000	4256400		12	32.2	71.223
-2.92358	-2.99643	-2.78329	-2.9531	-3.20743	-2.92533	-2.59475	-2.96567	-2.79756	P31930	P31930	Cytochrome b-c1 complex subunit 1, mitochondrial	UQCRC1			0.231908	0.295677	260560000	18260000	208780000	4477100	203360000	12725000	289510000	11155000	254580000	13523000	265390000	13779000	292940000	16573000	218630000	13225000	274770000	23773000		12	42.7	52.645
-2.42415	-2.55563	-2.87303	-3.45753	-2.98066	-3.13435	-3.04	-3.19433	-3.12987	A0A0A0MR02;P45880;Q5JSD2;Q5JSD1;A2A3S1	A0A0A0MR02;P45880;Q5JSD2;Q5JSD1	Voltage-dependent anion-selective channel protein 2	VDAC2		EC_lipos_Plain_lipos;EC_lipos_SILAC_Ctrl	0.0237754	0.0762264	523530000	14549000	629430000	9210800	725980000	7765700	839150000	8684200	701800000	8469500	717510000	7406800	354240000	7403200	423350000	5943300	717360000	10233000		12	58.5	30.348
-2.51845	-1.44446	-3.20482	-2.36364	-2.49875	-3.06632	-2.30429	-2.24141	-2.2875	Q04917;A2IDB2;F8WEB6;A2IDB1	Q04917;A2IDB2	14-3-3 protein eta	YWHAH			0.724713	0.725673	259980000	26305000	304310000	26503000	195120000	21606000	349300000	45028000	423200000	34514000	375340000	27051000	356070000	33096000	266740000	32552000	367120000	42005000		12	50.4	28.218
-3.15279	-2.64674	-2.79516	-3.36732	-2.71824	-2.86376	-2.69684	-2.50898	-2.74681	P61158;B4DXW1;F8WDR7;A0A0A0MTI9;H7C4J1;C9IZN3;Q9C0K3;Q9P1U1;F8WEW2;F8WE84	P61158;B4DXW1	Actin-related protein 3	ACTR3			0.344387	0.399832	223620000	4347800	267830000	15329000	188070000	9748800	308610000	6022900	205070000	9437600	267210000	10340000	362310000	14869000	241750000	12446000	319130000	16423000		13	40	47.371
-2.04145	-2.26875	-2.48407	-3.09936	-2.32865	-3.24627	-1.23977	-1.7179	-2.19496	P30566;A0A7P0Z472;A0A7P0T9A7;A0A096LNY6;A0A1B0GTJ7;A0A1B0GWJ0;A0A0A6YY92;A0A7P0T8E4;A0A1B0GTG9;A0A1B0GWF8;A0A096LNY5;A0A096LP92;A0A096LNY4;A0A096LP72;A0A1W2PRX2;A0A096LPA2;B4DEP1;A0A096LP76;A0A096LNT0;V9GY96	P30566;A0A7P0Z472;A0A7P0T9A7;A0A096LNY6;A0A1B0GTJ7;A0A1B0GWJ0;A0A0A6YY92;A0A7P0T8E4;A0A1B0GTG9;A0A1B0GWF8;A0A096LNY5	Adenylosuccinate lyase	ADSL		SILAC_Ctrl_Plain_lipos	0.037392	0.102074	132700000	20050000	100690000	8611400	103320000	4677700	118500000	4436800	161540000	22137000	142020000	5226700	141830000	14403000	101820000	13172000	129220000	13179000		13	42.8	54.889
-3.21339	-3.27861	-2.06842	-3.38347	-1.89808	-2.61387	-2.94388	-2.03487	-2.22344	C9JIF9;P13798;H7C1U0;H7C393;C9JLK2;H0YFE5;F8WEH5	C9JIF9;P13798;H7C1U0	Acylamino-acid-releasing enzyme	APEH			0.705205	0.713242	95741000	2278900	59500000	2832100	57890000	5769500	116820000	0	140900000	6923000	67959000	4843300	84487000	3219000	54352000	5905000	103030000	9788400		13	22.5	81.673
-3.30875	-1.91202	-2.75088	-3.19448	-3.15904	-3.18427	-2.44497	-3.07866	-3.10464	Q9NYF8;E9PK91;A0A1W2PQ43;E9PK09;E9PQN2;E9PKI6;E9PJA7;H0YF00;H0YF14;H0YF63	Q9NYF8;E9PK91;A0A1W2PQ43;E9PK09;E9PQN2;E9PKI6;E9PJA7	Bcl-2-associated transcription factor 1	BCLAF1			0.429787	0.470438	127370000	3737500	139590000	4798500	117390000	4335100	231910000	4973200	171790000	7920400	111640000	6188300	157130000	6818600	134340000	4727800	165210000	5770900		13	20.2	106.12
-2.51046	-2.5481	-2.52085	-2.59188	-3.15714	-2.57889	-2.5757	-2.49565	-2.53107	Q9Y224;G3V4C6;H0YJB9;G3V4E7	Q9Y224;G3V4C6;H0YJB9	UPF0568 protein C14orf166	C14orf166			0.271631	0.335308	188350000	5765800	192360000	2189300	136700000	4127300	169030000	6897000	168770000	3188900	162320000	4547700	228000000	5111500	232290000	9642300	214680000	6707100		13	63.5	28.068
-2.44819	-2.51161	-2.43753	-2.54128	-2.59684	-2.46379	-2.4236	-2.33913	-2.35638	O00299	O00299	Chloride intracellular channel protein 1	CLIC1		SILAC_Ctrl_Plain_lipos	0.0248226	0.074386	947850000	47611000	913140000	48398000	728970000	37903000	856460000	50514000	908890000	47899000	805630000	45800000	788850000	46334000	922920000	63684000	908700000	47293000		13	70.1	26.922
-2.09585	-2.15785	-1.89846	-2.94144	-2.34542	-2.20098	-1.86281	-2.19218	-1.97585	Q9Y696	Q9Y696	Chloride intracellular channel protein 4	CLIC4			0.110007	0.178614	355240000	14397000	345050000	20551000	315000000	21259000	388130000	7907600	355150000	18998000	325860000	21814000	397270000	14129000	335110000	23680000	320840000	22551000		13	68.8	28.772
-2.33453	-3.10835	-2.24715	-3.07635	-2.30059	-2.58303	-2.3085	-3.38775	-2.30886	A0A0C4DG89;Q7L014;D6RJA6	A0A0C4DG89;Q7L014	Probable ATP-dependent RNA helicase DDX46	DDX46			0.963085	0.951406	46051000	3447700	37906000	1432100	38205000	2304000	94174000	2774200	56766000	2895000	68318000	2413700	79521000	1771700	36629000	451150	94280000	6496100		13	17.5	117.46
-2.54389	-2.30822	-2.99323	-2.10061	-2.33745	-2.42345	-2.40599	-3.37958	-2.01549	A0A1C7CYX9;Q16555;E5RFU4;E9PD68;Q14195;Q14194;D6RF19;H0YBT4	A0A1C7CYX9;Q16555	Dihydropyrimidinase-related protein 2	DPYSL2			0.640373	0.663688	142490000	4762800	109530000	4118800	97209000	1092400	86368000	3852100	136390000	13269000	100290000	2990300	198860000	10024000	43399000	3371600	120390000	8614600		13	35.7	73.502
-2.20729	-3.28676	-2.33745	-2.14121	-4.13191	-2.33913	-2.21853	-2.16566	-3.12206	O15371;B0QYA5;B0QYA4;B0QYA6;B0QYA8	O15371	Eukaryotic translation initiation factor 3 subunit D	EIF3D			0.843035	0.835624	104960000	13852000	95126000	7790600	124840000	8572200	136520000	6367800	178430000	3485800	155080000	15794000	135550000	10677000	139190000	12007000	244560000	2339200		13	35.9	63.972
-2.09179	-2.383	-1.93269	-1.97829	-1.97699	-1.82077	-2.09283	-1.88518	-1.83537	Q13347;A0A7I2YQF8;A0A7I2V3U3;A0A7P0MRT9;A0A7I2YQU2;A0A7I2V613;A0A7I2V607;A0A7I2V3N2;A0A7I2V2M3;A0A7I2V640;A0A7I2V685;A0A7I2YQC8;A0A7I2YQT9;A0A7I2YQI2;A0A7I2V5V8;Q5TFK1;A0A7I2V4S8;A0A7I2V3K6;A0A7I2YQI6;A0A7I2V4C2;A0A7I2YQP9;A0A7I2V391;A0A7I2YQX4;A0A7I2YQN1;A0A7I2V5E4;A0A7I2V3T4;A0A7I2V415	Q13347;A0A7I2YQF8;A0A7I2V3U3;A0A7P0MRT9;A0A7I2YQU2;A0A7I2V613;A0A7I2V607;A0A7I2V3N2;A0A7I2V2M3;A0A7I2V640;A0A7I2V685;A0A7I2YQC8;A0A7I2YQT9;A0A7I2YQI2;A0A7I2V5V8;Q5TFK1;A0A7I2V4S8;A0A7I2V3K6;A0A7I2YQI6;A0A7I2V4C2	Eukaryotic translation initiation factor 3 subunit I	EIF3I			0.279442	0.342557	95310000	5075000	113920000	5818100	116650000	7360900	156690000	38955000	87155000	8850900	117870000	9498800	115950000	18224000	123270000	12540000	139540000	25629000		13	52.6	36.501
-3.41405	-2.18351	-3.22869	-2.10234	-3.21903	-2.26437	-1.90622	-2.90285	-2.16146	Q01581;D6RIW1;P54868	Q01581	Hydroxymethylglutaryl-CoA synthase, cytoplasmic	HMGCS1			0.479352	0.510781	65147000	1338600	89604000	4011200	55474000	964230	114220000	6295200	110950000	1432600	81218000	4316500	78246000	5552400	78301000	3298200	26668000	7033300		13	32.5	57.293
-2.44261	-2.34637	-2.26507	-2.36238	-2.50324	-2.4445	-2.22028	-2.36416	-2.28976	A0A7I2V2R3;A0A7I2V5D8;A0A7I2V402;P51991;A0A7I2V4J6;A0A7I2V4G0;H7C1J8	A0A7I2V2R3;A0A7I2V5D8;A0A7I2V402;P51991;A0A7I2V4J6;A0A7I2V4G0	Heterogeneous nuclear ribonucleoprotein A3	HNRNPA3			0.149386	0.221723	1211900000	102540000	1296900000	157280000	1111400000	139040000	1573000000	201380000	1482300000	164280000	1406200000	148030000	1065300000	173970000	1371300000	138640000	1606400000	188240000		13	40.8	35.411
-2.54137	-2.66539	-2.63864	-2.60296	-2.52882	-2.5904	-2.58493	-2.7504	-2.45427	Q99714;A0A804HHW5;Q5H928	Q99714;A0A804HHW5;Q5H928	3-hydroxyacyl-CoA dehydrogenase type-2	HSD17B10			0.874936	0.86406	336170000	12541000	269050000	16493000	267470000	15588000	411360000	24063000	351280000	21658000	369410000	24670000	434260000	24247000	328780000	20199000	433100000	36530000		13	84.7	26.923
-2.62683	-2.7005	-2.70764	-2.53358	-3.16132	-2.60498	-2.4877	-2.5944	-2.54431	P40926;G3XAL0	P40926;G3XAL0	Malate dehydrogenase, mitochondrial;Malate dehydrogenase	MDH2			0.442749	0.480495	1048500000	46142000	1290300000	70225000	1020600000	51066000	1426100000	30357000	1327700000	28129000	1282600000	65826000	1424200000	88615000	1019400000	63089000	1482000000	75109000		13	49.4	35.503
-2.15862	-1.57269	-1.78752	-1.6911	-1.61985	-1.9771	-1.58165	-1.69755	-1.60231	J3KN01;A0A804HJ20;H0Y8U8;P55196;Q5TIG5;A8MQ02;H0Y7R8;H0Y948;H0YA98;H0Y8L4;H0Y9I0;F8W9I4;E9PFY5	J3KN01;A0A804HJ20;H0Y8U8;P55196;Q5TIG5;A8MQ02	Afadin	MLLT4			0.485484	0.51715	38124000	4370500	48907000	6235700	44755000	4929300	51392000	4553800	34580000	10482000	72317000	9092700	50811000	5409300	54425000	9240500	57939000	12211000		13	11.7	205.64
-2.07942	-3.56624	-2.11885	-2.30123	-2.07595	-3.24726	-2.07097	-3.30128	-3.07017	Q9UJ70;H7C3G9;C9JEV6;H7C286;H7C1L7;H0YEB7;H0YF44;H0YE82;E9PPU6;H0YC94	Q9UJ70;H7C3G9;C9JEV6;H7C286	N-acetyl-D-glucosamine kinase	NAGK			0.884787	0.872047	144390000	9506700	95630000	8489300	113320000	10719000	210470000	16625000	167760000	7557300	148880000	6696000	199420000	15948000	147350000	3191300	144090000	3780000		13	50	37.375
-2.60929	-2.5536	-2.51961	-2.60498	-2.60595	-2.54179	-2.51779	-2.48795	-2.43059	Q15084	Q15084	Protein disulfide-isomerase A6	PDIA6			0.0499748	0.112497	1777200000	137110000	1605700000	158710000	1495500000	101730000	1840200000	217070000	1922700000	157860000	1243700000	115020000	1308500000	113500000	1944000000	169850000	1321100000	161460000		13	45.9	48.121
-2.78012	-3.25884	-3.13482	-2.9079	-2.70849	-2.81624	-2.72213	-2.47481	-2.59153	Q9UMS4;F5GY56;H0YGF3;F5H2I0;H0YGZ5	Q9UMS4;F5GY56	Pre-mRNA-processing factor 19	PRPF19		SILAC_Ctrl_EC_lipos	0.0436012	0.10827	337310000	17636000	379190000	15991000	297060000	1233200	512760000	1749600	525000000	15675000	450370000	15624000	383400000	27477000	333060000	23428000	518880000	27628000		13	44	55.18
-2.58554	-1.30997	-2.58745	-2.54608	-2.53902	-2.57433	-2.55605	-2.33315	-2.4873	P38159;H3BT71;H0Y6E7;Q96E39;H3BUY5;H3BR27;A0A1B0GUK8;H3BNC1;O75526;Q8N7X1	P38159;H3BT71;H0Y6E7;Q96E39	RNA-binding motif protein, X chromosome;RNA-binding motif protein, X chromosome, N-terminally processed;RNA binding motif protein, X-linked-like-1	RBMX;RBMXL1			0.54286	0.568971	405820000	24758000	401620000	24669000	573220000	27819000	572130000	44838000	485530000	54348000	470230000	20973000	498180000	25923000	356080000	29136000	632960000	58762000		13	34	42.331
-3.43598	-3.19697	-2.28125	-3.2375	-2.48124	-2.46658	-2.12872	-2.28033	-2.89596	Q9Y230;M0R0Y3;X6R2L4;M0QXI6	Q9Y230;M0R0Y3	RuvB-like 2	RUVBL2			0.459335	0.494167	54536000	4273100	133070000	4625700	115050000	7551900	176020000	3458500	54690000	7715000	54219000	7314600	60066000	6896300	56039000	6607400	105640000	6546000		13	32.8	51.156
-3.18178	-2.56397	-4.00254	-3.05746	-3.0341	-2.76857	-2.21163	-2.28033	-2.15476	Q9UBE0;M0QZS6;A0A590UK93;A0A590UKC5;B3KNJ4;M0QX65;M0R375;A0A590UKA0;M0R054;M0QYM8;M0R286	Q9UBE0;M0QZS6;A0A590UK93;A0A590UKC5;B3KNJ4	SUMO-activating enzyme subunit 1;SUMO-activating enzyme subunit 1, N-terminally processed	SAE1			0.0606804	0.119116	92900000	6908100	81427000	9599100	61209000	7854500	141760000	6021300	85838000	10612000	106000000	6984100	121460000	15651000	102940000	16743000	130750000	19797000		13	51.7	38.449
-2.7229	-2.7228	-2.60841	-2.79997	-2.7667	-2.70153	-2.56141	-2.65118	-2.59301	P05141;Q9H0C2	P05141	ADP/ATP translocase 2;ADP/ATP translocase 2, N-terminally processed	SLC25A5		SILAC_Ctrl_Plain_lipos	0.0371462	0.102977	748140000	43897000	949120000	28548000	961280000	30473000	674900000	50632000	818330000	45452000	851380000	36495000	942220000	39232000	943400000	33398000	959070000	43358000		13	39.6	32.852
-2.79566	-2.81868	-2.71094	-2.72977	-2.87631	-3.10675	-2.59475	-2.64747	-2.526	P12236	P12236	ADP/ATP translocase 3;ADP/ATP translocase 3, N-terminally processed	SLC25A6		SILAC_Ctrl_Plain_lipos	0.0482925	0.11311	82195000	6031400	88563000	8237800	95983000	6159800	129730000	9731300	96954000	6765900	98686000	3980800	84369000	8531800	94280000	8322700	154400000	12319000		13	48.3	32.866
-2.55258	-2.44261	-3.22098	-3.45626	-2.55996	-2.62424	-2.17495	-2.38745	-2.38617	Q92922;F8VXC8;Q8TAQ2;F8WE13	Q92922	SWI/SNF complex subunit SMARCC1	SMARCC1			0.25166	0.31253	100860000	5479400	88259000	8351000	42262000	1342400	96410000	4816300	120140000	4808100	76669000	3146600	101510000	37954000	103610000	10790000	93511000	13523000		13	16.2	122.87
-3.21528	-3.35906	-3.2043	-3.25464	-2.31079	-2.31725	-2.43269	-2.91969	-2.39654	P19623;K7ESL0;K7EQ47;K7EL89;K7EKM4	P19623	Spermidine synthase	SRM			0.106778	0.175911	107110000	3808700	96321000	0	91558000	0	114640000	3436700	103890000	7196500	109290000	9996700	133150000	4740600	88165000	3039500	160470000	6036300		13	69.9	33.824
-1.33997	-1.20457	-1.32894	-1.68696	-1.21951	-1.03821	-1.26489	-0.962913	-1.17446	Q9Y3F4;H0YH33	Q9Y3F4	Serine-threonine kinase receptor-associated protein	STRAP			0.572432	0.593237	240510000	18857000	153780000	24188000	156970000	20395000	181460000	18525000	268080000	28564000	195080000	35926000	191020000	25481000	162200000	35093000	224340000	33876000		13	55.4	38.438
-2.63801	-2.21458	-2.52052	-2.60174	-2.53902	-2.75477	-2.42562	-1.99384	-2.23807	Q12931;I3L0K7;I3L239	Q12931;I3L0K7	Heat shock protein 75 kDa, mitochondrial	TRAP1			0.093455	0.162604	148760000	14205000	178510000	18561000	145030000	10462000	211690000	19749000	186900000	18947000	172880000	7969000	159570000	13241000	149370000	19096000	191120000	17009000		13	27.1	80.109
-2.6175	-1.93429	-2.48948	-2.65754	-2.4873	-2.46993	-2.43028	-2.48714	-2.34022	Q8NBS9	Q8NBS9	Thioredoxin domain-containing protein 5	TXNDC5			0.595313	0.619793	121010000	12780000	102420000	8935200	144690000	13725000	185280000	14939000	180160000	19226000	169260000	22025000	189340000	20894000	152020000	11033000	126950000	25082000		13	39.6	47.628
-2.6674	-3.49107	-3.32971	-2.39146	-2.47618	-2.3992	-2.05158	-2.0245	-2.77455	A6NJA2;P54578;J3QQT6;J3KS55;H0YA47	A6NJA2;P54578	Ubiquitin carboxyl-terminal hydrolase;Ubiquitin carboxyl-terminal hydrolase 14	USP14			0.0458746	0.109921	89618000	6491900	76006000	5272200	40978000	3826000	91501000	9869200	169390000	12750000	64820000	11005000	89773000	9619200	108360000	11436000	92782000	5162200		13	39.3	51.086
-2.39176	-2.19014	-2.36194	-4.62997	-2.45625	-2.52708	-2.24756	-2.32988	-2.98131	P31946;Q4VY20;Q4VY19;A0A0J9YWE8;A0A0J9YWZ2	P31946	14-3-3 protein beta/alpha;14-3-3 protein beta/alpha, N-terminally processed	YWHAB			0.37767	0.427744	1103000000	57937000	832390000	64971000	776100000	58828000	1092000000	56600000	1143700000	78064000	931530000	57199000	977840000	62259000	949970000	50692000	1135100000	21994000		13	62.6	28.082
-2.07169	-2.31761	-2.12803	-3.40403	-2.45577	-3.29586	-3.07659	-3.19792	-2.98713	B7Z3Q4;O00116;A0A7P0T984;A0A1B0GWA2;A0A7P0TAL3;A0A2R8YEL0;A0A7P0TAU9;A0A7P0T9C9;A0A7P0T8Q7;A0A7P0TA54;B8ZZ81	B7Z3Q4;O00116;A0A7P0T984;A0A1B0GWA2;A0A7P0TAL3;A0A2R8YEL0;A0A7P0TAU9;A0A7P0T9C9	Alkyldihydroxyacetonephosphate synthase, peroxisomal	AGPS		EC_lipos_Plain_lipos;EC_lipos_SILAC_Ctrl	0.0195701	0.06584	81926000	8770100	123040000	7838700	98722000	8608100	28568000	2005400	119740000	8645500	104070000	3066700	78199000	5441600	124800000	1998500	144070000	0		14	37.7	63.846
-2.62825	-2.40698	-2.75098	-2.16075	-3.40421	-2.10619	-2.50972	-2.37535	-2.41596	Q5VT79;A0A075B752;A0A087WUP0;B4DTF2	Q5VT79;A0A075B752;A0A087WUP0;B4DTF2	Annexin A8-like protein 2;Annexin	ANXA8L2;ANXA8L1			0.895918	0.881302	211130000	7656000	230890000	7017800	192950000	7082200	379550000	6864700	223570000	2761200	301620000	10363000	304430000	9419300	288170000	7539400	338980000	16049000		14	55.4	36.879
-1.21454	-1.40404	-1.32865	-1.45569	-1.39161	-1.34755	-1.16942	-1.25939	-1.25611	P12830;H3BNC6;H3BVI7;J3QKP1	P12830;H3BNC6;H3BVI7	Cadherin-1;E-Cad/CTF1;E-Cad/CTF2;E-Cad/CTF3	CDH1			0.0657094	0.124339	226760000	53611000	242950000	52100000	200850000	51055000	368880000	64596000	284880000	60067000	244400000	67003000	289880000	61565000	201700000	68319000	267630000	58477000		14	24.4	97.455
-2.37452	-2.31775	-3.34316	-3.31099	-2.5632	-2.35343	-2.61493	-2.072	-2.20643	O75390;B4DJV2;A0A0C4DGI3;H0YIC4;H0YH82;F8W4S1;F8VPF9;F8VPA1;F8VTT8;F8W1S4;F8VRP1;F8VX68;F8VRI6;F8VR34;F8W642;F8VZK9;F8VWQ5;F8VX07;F8VU34	O75390;B4DJV2;A0A0C4DGI3	Citrate synthase, mitochondrial;Citrate synthase	CS			0.499197	0.531708	193900000	26495000	164430000	19793000	151020000	1295200	194560000	1858200	228480000	29217000	189590000	26237000	240660000	28228000	207940000	26745000	219520000	30913000		14	43.8	51.712
-3.2348	-3.29036	-3.06134	-3.32471	-2.77596	-3.17873	-2.48973	-2.5839	-2.5858	Q9UHQ9;H7C0R7	Q9UHQ9;H7C0R7	NADH-cytochrome b5 reductase 1	CYB5R1		SILAC_Ctrl_EC_lipos;SILAC_Ctrl_Plain_lipos	0.00998443	0.0580822	150500000	0	252800000	7056100	194980000	0	260060000	6985800	195230000	9106500	249290000	0	288730000	9937900	153930000	6422800	270130000	18419000		14	57	34.094
-2.47618	-3.29465	-2.16017	-2.46674	-2.40499	-2.27516	-2.25346	-2.17853	-2.27146	O00429;A0A8V8TQT5;B4DPZ9;F8VUJ9;F8VZ52;F8W1W3;B4DDQ3;F8VR28;A0A8V8TRA9;F8VYL3;A0A8V8TQV1;H0YI79;H0YHY4	O00429;A0A8V8TQT5	Dynamin-1-like protein	DNM1L			0.39491	0.443697	69078000	6828100	35545000	4278900	52173000	6449100	76180000	6582900	105440000	8383400	39457000	7503800	66682000	10940000	92067000	7555300	74180000	9204400		14	34	81.876
-2.42128	-2.57742	-2.5216	-2.61414	-2.46674	-2.63819	-2.67946	-2.39752	-2.43729	P07954;A0A804HI24;A0A804HKE6	P07954;A0A804HI24	Fumarate hydratase, mitochondrial	FH			0.714426	0.716387	356680000	15143000	453780000	15494000	373600000	18722000	459720000	18423000	388100000	20413000	453220000	13294000	355020000	21776000	410730000	17077000	437400000	25846000		14	45.3	54.636
-1.99229	-1.9328	-2.03973	-2.01718	-2.03493	-1.88843	-1.85674	-1.9261	-1.82138	H7C4K3;A0A7I2V2F9;E7EUI6;P05556;A0A7I2V348;C9JPK5;A0A7I2V5Z8;A0A7I2V5T3;Q5T3E6;E9PLR6;E7EQW5;Q5T3E5;E9PQJ2;C9JNE0;H7C4N8	H7C4K3;A0A7I2V2F9;E7EUI6;P05556;A0A7I2V348;C9JPK5;A0A7I2V5Z8;A0A7I2V5T3	Integrin beta;Integrin beta-1	ITGB1			0.105086	0.175946	265720000	25035000	294090000	21135000	254540000	24645000	354080000	28717000	305500000	26266000	268770000	31205000	303950000	35911000	217540000	30508000	298710000	33561000		14	25.8	82.23
-3.3404	-2.67484	-2.22008	-2.46785	-2.09283	-2.18043	-2.03789	-2.77301	-1.57764	A0A8Q3WMI8;Q5T5P2;Q5T5P0;Q5T5P1;A0A0U1RRK8	A0A8Q3WMI8;Q5T5P2	Sickle tail protein homolog	KIAA1217			0.331201	0.390077	51465000	3930200	54481000	4811300	34880000	5809400	78286000	8203200	57845000	11662000	44327000	5546100	54959000	6460600	27561000	1944300	43096000	9291700		14	10.1	204.7
-1.87208	-2.09647	-1.69815	-2.00654	-1.91365	-1.85381	-1.69815	-1.83893	-1.70045	Q6PKG0;A0A8I5KWU3;A0A8I5KSP1;A0A0B4J210;E5RH50;H0YBW1;H0YC73;H0YAN4;H0YC33;A0A3B3ISF0;Q659C4;H0YBR8;E5RHK4	Q6PKG0;A0A8I5KWU3;A0A8I5KSP1;A0A0B4J210;E5RH50	La-related protein 1	LARP1			0.288366	0.352241	73613000	13325000	35888000	4327900	68554000	6911600	129880000	19132000	76179000	10252000	50592000	7699700	91931000	8091000	55661000	9365500	62703000	12108000		14	20.7	123.51
-2.11591	-2.35513	-2.26659	-2.28947	-2.33003	-2.18495	-2.1978	-2.16994	-2.24667	P56192;F8VS26;F8W0M7;F8W0S4;F8VZZ9;F5H2V6;H0YIP0;H0YHV5;H0YIC2;F8VPL7;H0YHL6;H0YI94;H0YI27	P56192	Methionine--tRNA ligase, cytoplasmic	MARS			0.670532	0.682993	118460000	6328000	135730000	14146000	114280000	6079300	162810000	10090000	126350000	7414200	132400000	8878800	221770000	12493000	171970000	6567700	160550000	8686900		14	23.6	101.11
-3.36872	-3.22268	-2.83856	-2.97846	-1.8427	-2.9589	-3.10778	-2.67909	-2.37407	O75694;E9PF10;D6RA13	O75694;E9PF10	Nuclear pore complex protein Nup155	NUP155			0.370237	0.423955	28644000	0	54478000	2389800	44213000	2430500	114220000	5841300	101400000	13751000	114130000	1715700	81822000	0	96447000	4098000	106490000	4917900		14	16.8	155.2
-1.48718	-2.42989	-0.62471	-0.468392	-1.6904	-1.99729	-1.497	-1.32229	-1.68177	Q8N1F7;H3BVG0;H3BM93;H3BRI8;H3BMX0;H3BNN5;H3BV11;H3BP95;H3BPA9;H3BV15;H3BVE2;H3BRD9;H3BNG7	Q8N1F7;H3BVG0	Nuclear pore complex protein Nup93	NUP93			0.970685	0.960114	122470000	9498200	114040000	8161100	63295000	72736000	189690000	112500000	125930000	7870400	114410000	25691000	104070000	7180300	91780000	120490000	131550000	10092000		14	24.4	93.487
-2.26555	-2.29484	-2.29711	-2.42206	-2.25836	-2.3133	-2.10625	-2.14083	-2.21967	P12004	P12004	Proliferating cell nuclear antigen	PCNA		SILAC_Ctrl_Plain_lipos	0.0266894	0.0795826	873820000	37317000	752100000	36554000	485260000	30271000	1218200000	51748000	748380000	45276000	780780000	33077000	1024400000	32510000	521320000	39612000	944640000	40708000		14	82.4	28.768
-2.76484	-2.72366	-2.68381	-2.72633	-2.719	-2.965	-2.45111	-2.662	-2.78817	Q99623;F5GY37;J3KPX7;A0A7I2V5F0;F5H3X6;F5GWA7;F5H0C5;F5H2D2;A0A3G2KQ93;U3KPZ5	Q99623;F5GY37;J3KPX7;A0A7I2V5F0;F5H3X6;F5GWA7	Prohibitin-2	PHB2			0.341616	0.400415	204550000	22002000	318600000	23688000	191490000	15815000	312170000	35628000	457350000	40823000	327050000	32755000	283440000	28322000	258210000	49585000	354380000	31835000		14	53.8	33.296
-2.42794	-3.33256	-2.53174	-2.52433	-2.99988	-2.71957	-2.52185	-2.9844	-3.08591	R4GNH3;E9PM69;P17980;E9PN50;E9PMD8;E9PKD5;E9PLG2	R4GNH3;E9PM69;P17980;E9PN50;E9PMD8;E9PKD5	26S protease regulatory subunit 6A	PSMC3			0.914525	0.896605	163220000	7578400	128540000	5045400	132290000	6383600	172170000	10777000	171270000	6611300	156570000	6928000	159370000	8130400	85399000	5321400	206600000	3212900		14	47	47.352
-2.374	-2.54431	-2.45269	-2.52359	-2.38345	-2.46164	-2.21685	-2.45704	-2.27795	A0A087X2I1;P62333;H0YJC0;H0YJS8;H0YJX2;H0YJE9;H0YJT1	A0A087X2I1;P62333;H0YJC0	26S protease regulatory subunit 10B	PSMC6			0.20395	0.266514	235640000	11606000	155980000	20178000	133890000	9968500	179650000	20136000	210260000	26996000	222290000	14028000	186480000	25468000	159350000	24154000	221700000	15913000		14	49.1	45.796
-1.83573	-1.62955	-1.88747	-1.91251	-1.91137	-2.02703	-1.90525	-1.68321	-2.09173	Q14498;G3XAC6;H0Y4X3;A0A0U1RQH7;A0A0U1RQW2;Q5QP23;Q5QP22;G3XAP0;H0YJJ3;F8WF24;F2Z3E6;G3V546;A8MYG5;F8WF73;A0A087X122;F2Z2Z5;Q86U06;G3V5Z6	Q14498;G3XAC6;H0Y4X3;A0A0U1RQH7	RNA-binding protein 39	RBM39			0.425678	0.468917	245080000	27632000	166260000	16717000	177360000	8986400	268250000	34890000	293390000	41514000	167920000	16787000	228620000	20211000	218860000	17594000	163650000	23207000		14	38.5	59.379
-2.97426	-3.08033	-2.99516	-3.13619	-3.10123	-3.03186	-2.89776	-3.01357	-2.90487	P61247;D6RG13;D6RAT0;D6RB09;E9PFI5;H0Y8L7;H0Y9Y4;D6R9B6;D6RAS7;D6RED7;D6RI02;D6RGE0	P61247;D6RG13;D6RAT0;D6RB09;E9PFI5;H0Y8L7;H0Y9Y4;D6R9B6;D6RAS7	40S ribosomal protein S3a	RPS3A		SILAC_Ctrl_Plain_lipos	0.0519897	0.113108	1002000000	81804000	901800000	73622000	819800000	67935000	1364300000	113140000	1129000000	73637000	1142900000	72854000	1325700000	125260000	1106800000	36806000	1322200000	102740000		14	50.4	29.945
-1.86602	-1.93699	-2.0505	-2.10445	-1.99522	-2.18561	-1.83593	-1.94081	-2.09912	Q13501;E7EMC7;E9PFW8;E3W990;D6RBF1;C9J6J8;C9JRJ8	Q13501;E7EMC7	Sequestosome-1	SQSTM1			0.264781	0.329069	449400000	25715000	692730000	26772000	498630000	31327000	839280000	32451000	604700000	33120000	602010000	36336000	713550000	42481000	558020000	33427000	699700000	23990000		14	68	47.687
-2.56439	-3.49394	-2.51688	-1.85413	-2.27851	-2.77764	-2.6599	-2.21163	-2.32229	Q08945;E9PMD4;A0A0U1RRK2;E9PPZ7	Q08945	FACT complex subunit SSRP1	SSRP1			0.319602	0.378488	154080000	8694800	179050000	4081600	157230000	6206100	190300000	13943000	175300000	11352000	137450000	9864400	194110000	9405000	83821000	10011000	248260000	18272000		14	28.5	81.074
-3.32077	-2.8768	-3.21945	-2.53835	-1.1279	-2.98508	-2.03404	-2.32251	-3.09637	Q5T4S7;A0A0A0MSW0;X6RE05;X6R960	Q5T4S7	E3 ubiquitin-protein ligase UBR4	UBR4			0.284204	0.347276	29172000	1844500	12463000	0	28851000	0	48722000	3523700	34010000	4258200	28389000	495920	51742000	3086500	45413000	4640800	40632000	2386600		14	5	573.83
-3.20133	-2.6801	-2.39525	-3.14254	-2.45981	-2.96939	-2.19674	-1.79922	-2.1414	Q9H0D6	Q9H0D6	5-3 exoribonuclease 2	XRN2			0.0489688	0.112025	43314000	730400	73794000	2860900	38944000	2341100	77413000	1115700	66391000	3691500	47219000	285990	31940000	4362600	59431000	2921400	63338000	4565500		14	22	108.58
-1.98656	-1.98336	-1.9203	-0.020399	-0.847492	-1.73976	-1.89229	-1.92884	-1.99867	Q15019;B5MCX3;H7C2Y0;C9J2Q4;C9JB25;C9J938;C9IY94;H7C310;C9IZU3;C9JQJ4;C9JZI2;B5MD47;F8WB65;C9JFT1;A0A1B0GXJ2;C9JT15;C9JSE7;H7C1T1	Q15019;B5MCX3;H7C2Y0;C9J2Q4	Septin-2	2002-09-01			0.0584995	0.11856	322580000	33159000	256800000	27475000	253600000	51655000	296070000	42180000	296470000	33599000	259960000	24760000	325890000	34721000	303200000	40550000	429290000	45013000		15	63.7	41.487
-2.27181	-2.26521	-3.19487	-2.01753	-2.43995	-2.82838	-2.27921	-2.45237	-3.12285	S4R3H4;E7EQT4;Q9UKV3;G3V3B0;A0A087WYN3;G3V3T3	S4R3H4;E7EQT4;Q9UKV3;G3V3B0	Apoptotic chromatin condensation inducer in the nucleus	ACIN1			0.87383	0.863678	112610000	4511000	97001000	4411500	22608000	1698800	114870000	34270000	96086000	5157700	75063000	7814800	42429000	6732100	87586000	6350600	112730000	0		15	17.2	145.44
-2.17534	-2.06848	-1.85387	-2.02491	-2.07838	-1.88513	-2.04341	-1.94247	-1.97767	Q13283;A0A7I2YQN9;A0A7I2V5M7;A0A7P0P2U7;A0A7I2YQU8;A0A7I2V651;A0A7I2V2S5;E5RH42;E5RIF8;E5RJU8;A0A7I2YQH0;A0A7I2V2V1;A0A7I2V3C4;E5RH00;A0A7I2V4Y8;D6RBW8;D6R9A4;D6RAC7;D6RB17;E5RI46;A0A7I2V548;A0A7I2YQF2;A0A7I2V565;A0A7I2V2R0;A0A7I2V2X7;D6RGJ4;D6RBR0;A0A7I2V5H1;A0A7I2YQQ8;A0A7I2V496;A0A7I2YQM1;A0A7I2YQB1;A0A7I2V494;A0A7I2V4D8;A0A7I2V533	Q13283;A0A7I2YQN9;A0A7I2V5M7;A0A7P0P2U7;A0A7I2YQU8;A0A7I2V651	Ras GTPase-activating protein-binding protein 1	G3BP1			0.881111	0.87106	242710000	36012000	263670000	50126000	331750000	63776000	490470000	49179000	411820000	55843000	463070000	24827000	379670000	50711000	443300000	39195000	486090000	84591000		15	44.8	52.164
-2.42422	-2.54153	-2.42244	-2.43393	-2.53516	-2.36803	-2.54254	-2.5048	-2.36855	P11413;A0A8Q3SJB9;A0A8Q3SIN6;E7EUI8;A0A8Q3SIS5;A0A8Q3WL95;A0A8Q3WL83;A0A8Q3WL93;A0A8Q3WLT0;A0A8Q3WL80;E9PD92;E7EM57;A0A8Q3WL90	P11413;A0A8Q3SJB9;A0A8Q3SIN6;E7EUI8;A0A8Q3SIS5;A0A8Q3WL95;A0A8Q3WL83;A0A8Q3WL93;A0A8Q3WLT0;A0A8Q3WL80;E9PD92;E7EM57	Glucose-6-phosphate 1-dehydrogenase	G6PD			0.924684	0.907653	192740000	20712000	210570000	10128000	141510000	16566000	228160000	24082000	202900000	24740000	183840000	13108000	194550000	22334000	189530000	18407000	258310000	33906000		15	37.3	59.256
-2.48617	-2.4773	-2.47979	-2.44395	-2.46196	-2.53717	-2.53851	-2.42453	-2.38473	P00505	P00505	Aspartate aminotransferase, mitochondrial	GOT2			0.722545	0.724032	271550000	40401000	274760000	36303000	232260000	33921000	535800000	37178000	337650000	19304000	347500000	19349000	454060000	46658000	363260000	44007000	293710000	33038000		15	44.4	47.517
-3.15963	-3.23721	-2.53885	-0.946972	-2.36245	-1.93622	-3.01172	-2.14427	-1.99062	P12081;E7ETE2;A0A6Q8PF47;A0A6Q8PFF2;A0A6Q8PHA5;B4DDD8;A0A6Q8PF07;A0A6Q8PHE3;B4E1C5;A0A6Q8PFG9;A0A6Q8PFN6;A0A2R8Y6I1;P49590;A0A2R8Y5P7;A0A2R8Y3N3;D6RB22;B4DQ67;D6RJE6;A0A6Q8PHQ0;A0A2R8YCI2;A0A2R8Y5E8;A0A2R8Y4X6;D6RF05	P12081;E7ETE2;A0A6Q8PF47;A0A6Q8PFF2;A0A6Q8PHA5;B4DDD8;A0A6Q8PF07;A0A6Q8PHE3;B4E1C5	Histidine--tRNA ligase, cytoplasmic	HARS			0.0989776	0.170456	163130000	5008600	182730000	4088600	129480000	4899400	191580000	29817000	199630000	8431100	138810000	28323000	122670000	0	165630000	11683000	139010000	11934000		15	39.5	57.41
-1.48181	-1.55123	-1.27387	-1.59881	-1.6765	-1.61675	-1.32746	-1.33723	-1.06727	A0A7I2V351;A0A7I2V487;A0A7I2YQE1;P52292;A0A7I2V3Z3;J3QLL0;J3KS65;J3QL07	A0A7I2V351;A0A7I2V487;A0A7I2YQE1;P52292;A0A7I2V3Z3	Importin subunit alpha-1	KPNA2		SILAC_Ctrl_Plain_lipos	0.0245262	0.0748829	194820000	49459000	199310000	43614000	177980000	27771000	256280000	48667000	208910000	53436000	231600000	35696000	285790000	74619000	207330000	42181000	194600000	64707000		15	53.2	55.086
-3.11739	-3.20377	-2.94236	-3.256	-1.76376	-1.65858	-2.07455	-2.88691	-1.27477	Q15021;E7EN77;F5H431;F5GZK7	Q15021;E7EN77	Condensin complex subunit 1	NCAPD2			0.240483	0.306604	36830000	0	49260000	6149300	46877000	1901600	65896000	4924000	95989000	5143400	63358000	10071000	76077000	10717000	72744000	4357900	86627000	12515000		15	18.6	157.18
-3.11006	-2.42732	-2.46228	-3.13104	-2.71919	-3.19317	-1.74603	-1.9559	-2.71771	A0A0G2JM25;A0A0G2JNK1;K7ERG0;A0A0G2JMB6;A0A0G2JPH3;A0A0G2JNK3;Q8WX94;K7ER92;K7EP54;K7EPY3	A0A0G2JM25;A0A0G2JNK1;K7ERG0;A0A0G2JMB6;A0A0G2JPH3;A0A0G2JNK3;Q8WX94	NACHT, LRR and PYD domains-containing protein 7	NLRP7			0.0910311	0.160402	44736000	5583500	41518000	10411000	42363000	6365600	63444000	1807100	45593000	5077100	41539000	3837800	45165000	6272800	49214000	10504000	38269000	0		15	21.2	106.51
-2.45561	-2.41319	-2.33898	-2.39115	-2.37887	-2.43253	-2.309	-2.37947	-2.32771	Q06830;A0A0A0MSI0;A0A0A0MRQ5	Q06830;A0A0A0MSI0;A0A0A0MRQ5	Peroxiredoxin-1	PRDX1			0.200675	0.265729	2427700000	126590000	2395900000	168570000	1848700000	122470000	3108100000	172760000	2366400000	168180000	2765600000	154850000	2283800000	150700000	2026000000	151540000	2926400000	194380000		15	72.9	22.11
-2.661	-2.81168	-2.65218	-2.67909	-2.70708	-2.65654	-2.47097	-2.54759	-2.57089	K7ELL7;P14314;K7EPW7;A0A7I2V2T6;A0A0C4DGP4;K7EKX1;K7EJ70	K7ELL7;P14314	Glucosidase 2 subunit beta	PRKCSH		SILAC_Ctrl_EC_lipos	0.0248121	0.0750442	318020000	25118000	517000000	28105000	303670000	15573000	455760000	61027000	435790000	37445000	394190000	28971000	484630000	32960000	370100000	32931000	408420000	35031000		15	36.6	60.192
-2.34059	-2.31058	-3.03051	-3.16891	-3.38274	-2.35328	-2.51021	-2.51928	-3.02358	O14744;G3V580;H0YJX6;G3V2L6;G3V5L5;H0YJD3;G3V2X6;C9JSX3;G3V5T6;H0YJ77;G3V507;G3V2F5;H7BZ44	O14744	Protein arginine N-methyltransferase 5;Protein arginine N-methyltransferase 5, N-terminally processed	PRMT5			0.525056	0.556615	165320000	4274900	154770000	2485900	115330000	1954300	186380000	0	156870000	1768900	213010000	4772200	209600000	5732900	114950000	5663900	253120000	0		15	35.3	72.683
-1.49606	-1.5897	-1.56171	-1.65594	-1.70548	-1.67673	-1.61812	-1.52048	-1.60161	Q9Y617	Q9Y617	Phosphoserine aminotransferase	PSAT1		EC_lipos_Plain_lipos	0.0242709	0.0752364	283400000	33020000	447280000	35527000	295680000	42596000	385640000	41046000	343190000	35009000	453140000	60998000	423260000	53752000	316040000	50083000	510230000	41170000		15	48.1	40.422
-2.57691	-2.88886	-2.50865	-3.07788	-2.60393	-2.75059	-2.17039	-2.48447	-2.56824	P25786;F5GX11;B4DEV8;F5H112	P25786;F5GX11	Proteasome subunit alpha type-1	PSMA1			0.154614	0.226241	274430000	17984000	289640000	14537000	244310000	7053500	380970000	9488400	268810000	21705000	337900000	11156000	360550000	21373000	238810000	21982000	412950000	18542000		15	62.4	29.555
-1.39946	-1.42167	-3.02897	-3.14432	-3.15661	-1.41542	-2.76946	-1.61021	-2.43831	P43686	P43686	26S protease regulatory subunit 6B	PSMC4			0.693005	0.700224	85170000	20696000	92133000	32899000	115090000	28701000	87061000	4547200	136230000	38319000	148000000	27387000	57056000	21572000	141110000	26790000	122090000	5178500		15	52.9	47.366
-2.68233	-2.48431	-2.4175	-2.76493	-2.49948	-2.78448	-2.43168	-2.12872	-2.37191	P62195;J3QSA9;J3QQM1;J3QLH6;J3KRP2;J3QRW1;J3QSE0;J3QRR3;A0A6Q8PGU6;Q8NB90	P62195;J3QSA9;J3QQM1;J3QLH6;J3KRP2	26S protease regulatory subunit 8	PSMC5			0.0642433	0.123337	187060000	15815000	182200000	14478000	167730000	12959000	241090000	21044000	191570000	18427000	169820000	10710000	194390000	19268000	193030000	20322000	215060000	15765000		15	47.8	45.626
-3.28511	-2.52151	-2.42508	-2.67909	-2.75098	-2.48044	-2.21551	-3.09396	-1.92632	P54727;H0Y579;Q5W0S5;Q5W0S4;K7ENJ0;K7ELW1;A0A494C0B4	P54727	UV excision repair protein RAD23 homolog B	RAD23B			0.673448	0.68495	340030000	12386000	252520000	17085000	324920000	20964000	243150000	13265000	412140000	27378000	399420000	31034000	315400000	19722000	252590000	38270000	416010000	33084000		15	46.7	43.171
-2.4024	-2.72671	-2.46618	-2.56747	-2.79156	-2.48576	-2.42709	-2.44882	-2.42794	P04844;Q5JYR7;Q5JYR4;Q5JYR3	P04844;Q5JYR7	Dolichyl-diphosphooligosaccharide--protein glycosyltransferase subunit 2	RPN2			0.330513	0.389698	378250000	35940000	420730000	26760000	398960000	21621000	582320000	41209000	439740000	36047000	441490000	43529000	512800000	35495000	434910000	30935000	411230000	35387000		15	43.9	69.283
-3.1638	-2.14127	-3.19525	-2.54818	-3.05897	-2.96083	-2.72776	-2.60147	-2.92202	Q9BXP5;H7C3A1;H7C1K0;A0A087X0F4;A0A0A0MSP6	Q9BXP5;H7C3A1	Serrate RNA effector molecule homolog	SRRT			0.94177	0.926452	69966000	2506200	110540000	7815000	98022000	3311900	166220000	6922400	127750000	2907400	99968000	3843300	100170000	4372200	122220000	4176800	137580000	5435000		15	25	100.67
-2.07558	-2.21277	-1.76562	-3.19746	-2.41181	-3.20028	-2.00526	-3.21463	-3.12537	Q92900	Q92900	Regulator of nonsense transcripts 1	UPF1			0.121814	0.193372	45594000	7429300	47910000	3462100	80202000	9065600	36768000	2494800	61574000	4053400	38453000	0	84413000	17995000	53897000	1626900	90529000	1988900		15	17.5	124.34
-2.50063	-2.43542	-2.44733	-2.41804	-2.58346	-2.61936	-2.48592	-2.37333	-2.32843	P27348;E9PG15	P27348;E9PG15	14-3-3 protein theta	YWHAQ			0.168102	0.238214	1020100000	50498000	1053400000	51141000	968910000	64515000	1346300000	80266000	1130400000	65741000	911830000	53510000	1135700000	72438000	899620000	79130000	916870000	102900000		15	63.3	27.764
-3.67652	-3.84867	-2.26923	-3.93865	-4.07012	-3.1965	-4.01324	-3.72478	-2.93674	P63104;E7EX29;B0AZS6;E7ESK7;B7Z2E6;H0YB80;E9PD24;E7EVZ2;E5RIR4;E5RGE1	P63104;E7EX29;B0AZS6;E7ESK7	14-3-3 protein zeta/delta	YWHAZ			0.689535	0.700623	2436900000	88825000	2216000000	83083000	1536000000	94164000	2151900000	74915000	3082100000	88783000	2285900000	91327000	1947000000	56236000	2388600000	85639000	3010800000	103870000		15	60.8	27.745
-2.95971	-2.85977	-2.76092	-2.88364	-3.29974	-2.9238	-2.73456	-2.75244	-2.78667	P23526	P23526	Adenosylhomocysteinase	AHCY			0.137726	0.207244	587140000	49861000	692430000	57233000	583650000	44577000	683090000	20917000	693050000	21135000	422410000	50482000	686670000	20295000	672680000	53581000	637740000	65115000		16	44.7	47.716
-3.37554	-3.23157	-1.55165	-2.22688	-1.17085	-2.32366	-3.10827	-2.22938	-2.30636	P49419;A0A1B0GW77;A0A1B0GTG2;A0A1B0GW82;A0A1B0GUA1;A0A1B0GTJ4;A0A1B0GTY9;A0A1B0GV49;A0A1B0GUY0;A0A0J9YWF7;H0YHM6;F8VVF2;A0A1B0GVU0;F8WDY6;A0A0J9YWM6;F8WD33;A0A1B0GW65;A0A0J9YWK1	P49419;A0A1B0GW77;A0A1B0GTG2;A0A1B0GW82;A0A1B0GUA1;A0A1B0GTJ4;A0A1B0GTY9;A0A1B0GV49;A0A1B0GUY0;A0A0J9YWF7	Alpha-aminoadipic semialdehyde dehydrogenase	ALDH7A1			0.426387	0.46829	256150000	4837900	271460000	0	192920000	20023000	391650000	31831000	264520000	24232000	216140000	13990000	238350000	2054900	290850000	24420000	222410000	35940000		16	42.7	58.486
-2.04484	-1.40648	-2.2099	-2.20516	-2.18725	-2.30814	-2.0235	-2.11379	-1.85267	E7ETZ4;Q9Y6E2;B5MCH7;Q75MG1;B5MCE7;E7EMS9;E9PFE3;C9JF98;F8WDX8	E7ETZ4;Q9Y6E2;B5MCH7;Q75MG1;B5MCE7	Basic leucine zipper and W2 domain-containing protein 2	BZW2			0.317412	0.375971	172790000	20969000	194470000	32803000	141560000	15558000	174380000	27968000	133400000	21479000	114540000	22476000	166700000	21542000	141600000	14804000	175500000	25365000		16	35.8	46.913
-1.33312	-1.52799	-2.96733	-1.57115	-1.56448	-3.38839	-1.33293	-1.23212	-2.95755	E9PGZ1;C9J813	E9PGZ1;C9J813		CALD1			0.912698	0.895325	246610000	29527000	209320000	30450000	151100000	18505000	371890000	38647000	276800000	31606000	325890000	26941000	221360000	34578000	325740000	32068000	202830000	0		16	36.8	61.705
-1.55406	-1.78707	-1.55051	-2.02862	-1.95853	-1.81168	-1.6898	-1.65367	-1.76935	A0A2R8Y543;A0A2R8YCH5;A0A2R8Y5A3;P35222;A0A2R8Y804;A0A2R8Y750;A0A2R8Y5Z1;B4DGU4;A0A2R8Y7Z0;A0A2R8Y5C3;A0A2R8Y6G0;A0A2R8YG06;C9IZ65;A0A2R8Y815	A0A2R8Y543;A0A2R8YCH5;A0A2R8Y5A3;P35222;A0A2R8Y804;A0A2R8Y750;A0A2R8Y5Z1;B4DGU4;A0A2R8Y7Z0;A0A2R8Y5C3	Catenin beta-1	CTNNB1		EC_lipos_Plain_lipos	0.030957	0.0882927	112950000	14359000	109090000	16456000	91009000	17770000	190420000	13777000	131280000	17658000	119050000	8100500	143040000	30425000	156280000	22613000	154230000	18739000		16	37.2	78.404
-2.18692	-1.99275	-2.15091	-1.97087	-2.1743	-2.48665	-1.94453	-2.00526	-1.77542	O60610;A0A2R8Y5N1;H7C2W8;B4E2I7;A0A2R8YEF8	O60610;A0A2R8Y5N1	Protein diaphanous homolog 1	DIAPH1			0.180491	0.249434	65535000	3715800	53306000	3068700	43579000	2289800	54612000	5856800	67921000	2998000	95306000	2083400	67579000	4025700	64406000	2986800	68331000	8665600		16	15.6	141.35
-2.27635	-2.46969	-2.47457	-2.619	-2.58122	-2.52284	-2.24831	-2.64025	-2.35314	P60228;A0A7I2V3S3;A0A7I2V3I0;A0A7I2V4B4;A0A7I2V2H9;A0A7I2V2W0;A0A7I2V4G3;B3KW56;A0A7I2V3I2;H0YBP5;A0A7I2V5Z6;E5RGA2;A0A7I2V5P9;E5RHS5;A0A7I2V429;A0A161SXE1;A0A7I2V570;H0YBR5;A0A7I2V3W9;A0A7I2V2Q9;A0A7I2V5K7;H0YAW4;E5RII3	P60228;A0A7I2V3S3;A0A7I2V3I0;A0A7I2V4B4;A0A7I2V2H9;A0A7I2V2W0;A0A7I2V4G3;B3KW56;A0A7I2V3I2;H0YBP5;A0A7I2V5Z6;E5RGA2;A0A7I2V5P9;E5RHS5	Eukaryotic translation initiation factor 3 subunit E	EIF3E			0.30962	0.37197	158320000	12275000	204380000	10559000	153200000	8882600	232920000	19107000	203900000	5927100	202810000	12110000	190040000	13906000	168270000	8992900	217720000	13052000		16	40.2	52.22
-3.10866	-0.349088	-2.11873	-3.27771	-3.28115	-3.0957	-2.78307	-3.34202	-2.91407	B7Z7P8;P62495;I3L492;D6RJE8;D6RCB3	B7Z7P8;P62495	Eukaryotic peptide chain release factor subunit 1	ETF1			0.175695	0.245909	281110000	11547000	206560000	14399000	149460000	11967000	320220000	0	224550000	0	226890000	9198500	208840000	11042000	162200000	0	246070000	13067000		16	49.2	47.475
-2.65073	-2.67696	-2.65781	-2.68864	-2.69778	-2.60999	-2.56201	-2.5481	-2.48649	P04406;E7EUT5;O14556	P04406;E7EUT5	Glyceraldehyde-3-phosphate dehydrogenase	GAPDH		SILAC_Ctrl_EC_lipos;SILAC_Ctrl_Plain_lipos	0.00716293	0.0513433	10228000000	930020000	13142000000	969230000	9950200000	785480000	15568000000	1115500000	13688000000	1181700000	12824000000	973890000	16599000000	1177000000	7771400000	1008500000	14902000000	1278900000		16	72.2	36.053
-2.61812	-2.69591	-2.66246	-2.58476	-2.85434	-2.82808	-2.57098	-2.68029	-2.45261	P00367;A0A804HJD7;A0A804HKE0;P49448;A0A804HJZ0;A0A804HHS2;A0A804HIA0;A0A804HLC0;A0A804HHU3	P00367;A0A804HJD7;A0A804HKE0;P49448	Glutamate dehydrogenase 1, mitochondrial;Glutamate dehydrogenase 2, mitochondrial	GLUD1;GLUD2			0.195487	0.259403	175490000	7123000	231310000	16716000	255250000	11734000	272780000	27316000	181190000	10922000	192710000	7160500	185620000	9333700	187030000	16693000	274890000	25434000		16	40.5	61.397
-3.23623	-3.28058	-3.20482	-2.49842	-3.22525	-3.13545	-2.65717	-2.41581	-3.04542	O00567;A0A494C128;H0Y653;H0YDU4;Q5JXT2	O00567;A0A494C128	Nucleolar protein 56	NOP56			0.163869	0.234516	123700000	3662100	82076000	451900	128130000	691640	198300000	4604700	137290000	0	175920000	856090	159000000	4673200	103390000	6930300	264240000	597210		16	37.4	66.049
-2.62353	-2.46873	-2.63702	-2.38805	-1.33701	-2.4877	-2.47257	-1.91866	-2.47161	Q9Y2X3;H7BZ72;F8WED0	Q9Y2X3	Nucleolar protein 58	NOP58			0.386352	0.434985	162530000	5730100	247640000	6485500	174050000	4720400	304150000	12189000	255610000	11749000	251680000	10659000	227530000	7258000	200260000	9648500	361550000	9411900		16	44.8	59.578
-2.05962	-2.0418	-3.35197	-2.4069	-2.36572	-3.21499	-2.29654	-3.12506	-2.00932	Q14980;H0YFY6;F5H4J1;F5H6Y5;K4DIE0;F5H2F3;F5H3L6;F5H0Z7;F5H763	Q14980	Nuclear mitotic apparatus protein 1	NUMA1			0.916992	0.897843	33683000	2536300	29355000	5782900	37325000	2020900	51050000	5944500	42967000	5145400	33160000	1970700	44004000	4142000	37532000	0	48302000	3710700		16	11.6	238.26
-2.53809	-2.43589	-2.4202	-2.33461	-2.50095	-2.42484	-2.27642	-2.3373	-2.46713	O00151	O00151	PDZ and LIM domain protein 1	PDLIM1			0.363273	0.419872	446750000	23356000	654690000	26416000	416010000	42859000	773260000	27610000	688730000	43050000	623920000	50859000	485740000	53833000	577960000	43239000	766640000	54164000		16	76	36.071
-2.94128	-3.44441	-3.15198	-3.43454	-2.94442	-2.7291	-3.16635	-2.57278	-2.8049	P18669;P15259;Q8N0Y7	P18669	Phosphoglycerate mutase 1	PGAM1			0.464274	0.499135	1530700000	27243000	1904300000	23926000	1447800000	30956000	2054100000	30856000	1121000000	45214000	1681300000	43555000	1941400000	35156000	2027000000	36168000	1630900000	45414000		16	77.2	28.804
-2.50545	-2.46586	-2.48908	-2.461	-2.60603	-2.50709	-2.33694	-2.50611	-2.21404	P30041	P30041	Peroxiredoxin-6	PRDX6			0.146173	0.217572	1286800000	107040000	1501600000	157130000	1032500000	100170000	1895100000	160390000	1153700000	108080000	1621700000	120630000	1263700000	150620000	1171000000	114800000	1378100000	142910000		16	71.9	25.035
-1.78802	-1.85731	-2.01182	-2.01048	-1.95003	-2.07327	-1.62238	-0.508321	-1.76606	Q9UQE7	Q9UQE7	Structural maintenance of chromosomes protein 3	SMC3			0.149621	0.221824	35872000	3844600	79076000	4629000	60044000	2611500	96732000	11240000	67869000	3011300	56738000	4109800	100740000	20475000	61695000	9183300	78971000	5915400		16	18.8	141.54
-2.14637	-2.22243	-2.29754	-2.14963	-2.32395	-2.06703	-1.92549	-1.74787	-2.07188	Q9Y2W1;A0A3B3ITZ9	Q9Y2W1;A0A3B3ITZ9	Thyroid hormone receptor-associated protein 3	THRAP3			0.0514437	0.113399	112250000	6945800	176840000	8962400	169690000	22095000	252870000	19305000	156070000	8932700	166440000	13395000	221550000	26425000	121990000	12299000	132020000	13714000		16	20.5	108.66
-2.30173	-1.92237	-2.83206	-2.98294	-3.06974	-3.15012	-2.99096	-2.09025	-2.00804	P42167;G5E972;H0YJH7	P42167;G5E972;H0YJH7	Lamina-associated polypeptide 2, isoforms beta/gamma;Thymopoietin;Thymopentin	TMPO			0.128307	0.197224	83085000	7367600	137510000	21336000	70670000	3757000	72393000	4772100	61930000	5227100	80345000	9400200	85693000	8505800	74042000	8875300	72263000	12424000		16	52	50.67
-2.42283	-2.42074	-2.42422	-4.14074	-2.51293	-2.51342	-2.33308	-2.3812	-2.33869	P60174;U3KPZ0;U3KQF3;U3KPS5	P60174	Triosephosphate isomerase	TPI1			0.29006	0.35301	3158700000	175970000	3335500000	205600000	3110800000	202030000	3935300000	205390000	3233900000	254080000	3323500000	342980000	3687500000	152420000	3414800000	157100000	3325700000	188080000		16	75.1	26.669
-2.59771	-3.18864	-3.0151	-2.7361	-2.56576	-3.16858	-2.51878	-2.38805	-3.01118	J3KN67;A0A2R2Y2Q3;A0A494C0P6;P06753;D6RGJ6;A0A494C034;H0YLS7;A0A2R8Y6A3	J3KN67;A0A2R2Y2Q3;A0A494C0P6;P06753	Tropomyosin alpha-3 chain	TPM3			0.545706	0.570527	1147400000	108680000	1392900000	168380000	903940000	98739000	1772700000	149580000	1444800000	119470000	1005700000	6859200	1816000000	154280000	1439600000	128350000	1520700000	140970000		16	42.5	33.222
-2.98022	-3.2003	-3.33863	-2.15002	-1.94959	-2.84632	-2.98049	-3.16469	-2.84466	P23381;G3V3Y5;G3V3H8;G3V277;H0YJP3;G3V227;G3V3P2;G3V3S7;G3V2Y7;G3V456;G3V5U1;G3V423;G3V3X0;G3V5W1;G3V4N8;G3V4C7;G3V2C0;G3V339;G3V313;G3V4S4;G3V3R3;G3V2F2;P78534;G3V4N0;G3V4Q0;G3V4A3;G3V5H5	P23381	Tryptophan--tRNA ligase, cytoplasmic;T1-TrpRS;T2-TrpRS	WARS		Plain_lipos_EC_lipos	0.0305669	0.0877049	232970000	6224100	230370000	5635800	178770000	6903400	223190000	19062000	309170000	26425000	241810000	13842000	204580000	7366600	149460000	8081400	254550000	10511000		16	54.4	53.165
-2.29421	-2.51367	-2.03878	-2.47915	-2.34578	-2.55047	-2.36907	-2.27299	-2.28384	P62258;B4DJF2;I3L3T1;K7EIT4;K7EM20;I3L0W5	P62258	14-3-3 protein epsilon	YWHAE			0.374825	0.426267	1778000000	239330000	1852500000	202970000	1996200000	201020000	3329100000	267450000	2640300000	269030000	1762100000	248960000	2340000000	251920000	2319500000	260860000	2556500000	305330000		16	71	29.174
-2.4344	-1.68015	-3.13543	-1.93871	-2.88641	-2.55631	-2.44128	-2.52201	-2.69404	A0A7I2V5A1;A0A7I2V3U0;A0A7I2V586;A0A7I2V5T4;A0A7I2V3F1;A2A274;Q99798;A0A7I2V614;A0A7I2V538;A0A7I2V4I8;A0A7I2V5W7;A0A7I2V3C8;A0A7I2V6A6;A0A7I2V3U7	A0A7I2V5A1;A0A7I2V3U0;A0A7I2V586;A0A7I2V5T4;A0A7I2V3F1;A2A274;Q99798;A0A7I2V614	Aconitate hydratase, mitochondrial	ACO2			0.946424	0.932155	159740000	16969000	168690000	16620000	153580000	9434300	250760000	35452000	143860000	11327000	156820000	17102000	170620000	25109000	150460000	25783000	164530000	17940000		17	32.7	78.46
-2.86397	-3.00694	-3.3312	-3.45519	-2.47521	-3.32467	-2.95889	-3.11216	-3.4226	P15121;E9PCX2;E9PEF9;C9JRZ8	P15121;E9PCX2	Aldose reductase	AKR1B1			0.941523	0.927539	795940000	11189000	531410000	9159900	588320000	9902500	804010000	11255000	923040000	27663000	710630000	13330000	829940000	10904000	559870000	11703000	769600000	17513000		17	63	35.853
-2.45966	-2.46713	-2.56952	-2.65054	-2.55852	-2.42973	-2.33032	-1.413	-2.67613	O43852;H0Y875	O43852	Calumenin	CALU			0.420244	0.46473	403000000	17495000	425910000	18011000	433910000	12804000	644030000	27203000	476310000	19274000	317460000	23648000	453870000	29449000	288350000	19071000	555130000	25410000		17	68.3	37.106
-2.70538	-3.25526	-2.56909	-2.4614	-2.53885	-2.61343	-2.226	-2.3992	-2.35004	Q96KP4;J3QKT2;A0A087WVS2;J3KSV5;A0A087WYZ1;J3KRD5;J3QR27;J3QLU1;J3QKQ0;J3QRD0;J3QRH4;J3QQN6;J3QRA8;J3QL02;J3KSS4;J3KRJ8	Q96KP4;J3QKT2	Cytosolic non-specific dipeptidase	CNDP2			0.0726348	0.137898	211370000	11565000	195980000	1948000	118360000	10423000	364630000	38650000	326630000	11830000	251860000	9185800	263490000	7750900	317370000	6442000	372460000	22220000		17	55.2	52.878
-0.96016	-3.17697	-2.00996	-0.876413	-3.43533	-2.93391	-2.21746	-0.835754	-1.75726	O43143;A0A140T947;F5H658;O60231;Q14562	O43143	Pre-mRNA-splicing factor ATP-dependent RNA helicase DHX15	DHX15			0.676539	0.688387	196990000	17193000	224620000	2652700	169070000	6531800	402030000	22200000	298610000	5664000	254220000	4232600	380770000	21393000	259830000	22229000	299090000	28963000		17	26.2	90.932
-3.06558	-3.25168	-3.204	-3.44454	-3.03493	-3.20333	-2.96376	-3.13137	-3.50596	P38919;I3L3H2	P38919;I3L3H2	Eukaryotic initiation factor 4A-III;Eukaryotic initiation factor 4A-III, N-terminally processed	EIF4A3			0.95101	0.934856	188900000	0	158270000	6604200	138310000	0	196380000	0	220250000	846660	243640000	0	229890000	11728000	152790000	0	297510000	7355100		17	50.6	46.871
-2.50529	-2.38443	-2.5638	-2.40805	-2.39024	-2.20025	-2.3541	-2.48366	-2.89296	H0YFD6;P40939;A0A2R8Y4F5;A0A2R8YG21;A0A2R8Y688	H0YFD6;P40939;A0A2R8Y4F5;A0A2R8YG21	Trifunctional enzyme subunit alpha, mitochondrial;Long-chain enoyl-CoA hydratase;Long chain 3-hydroxyacyl-CoA dehydrogenase	HADHA			0.326577	0.38533	132910000	5459700	174440000	7445300	128010000	3925700	189000000	6056900	142540000	8628300	181750000	5805900	167740000	11434000	112440000	8186100	206060000	2612300		17	31.7	86.371
-2.0881	-2.07	-2.2031	-2.16088	-2.22331	-2.28729	-2.11129	-2.08498	-2.01182	P52597;A0A1B0GW42	P52597	Heterogeneous nuclear ribonucleoprotein F;Heterogeneous nuclear ribonucleoprotein F, N-terminally processed	HNRNPF			0.0591744	0.119028	979500000	140870000	1010800000	183790000	929320000	137570000	1063900000	81126000	1531600000	217870000	1243600000	148790000	1323700000	172740000	1390700000	170650000	1384600000	216240000		17	66.3	45.671
-2.13321	-2.09191	-2.03783	-2.15843	-2.1136	-2.26098	-2.09727	-1.98971	-1.95433	Q7Z6Z7;H0Y659;A0A087X146	Q7Z6Z7	E3 ubiquitin-protein ligase HUWE1	HUWE1			0.0645412	0.122851	49604000	10129000	42992000	7751500	40994000	2916800	99066000	7395600	72138000	10362000	64868000	5446200	49526000	10879000	55036000	6186900	58984000	9923700		17	7.7	481.89
-2.6491	-2.08841	-2.38315	-2.19707	-2.18023	-2.33548	-2.39851	-2.12387	-2.47049	O75874;C9J4N6;C9JJE5;C9JLU6	O75874	Isocitrate dehydrogenase [NADP] cytoplasmic	IDH1			0.708874	0.712032	328780000	20417000	271690000	19353000	233890000	21848000	342920000	23356000	470900000	32701000	315880000	19240000	278380000	16284000	274710000	11888000	391180000	13263000		17	54.1	46.659
-2.21786	-2.1327	-1.97438	-2.00677	-2.12872	-2.15817	-2.14261	-1.69815	-2.87617	P16144;J3KSH9;J3QQL2;J3QRK0	P16144	Integrin beta-4	ITGB4			0.865393	0.858238	66830000	3223400	47458000	3770000	57434000	12445000	51936000	8559800	45717000	7582200	43016000	5236300	64158000	9897300	51263000	10295000	67106000	3222100		17	12.3	202.16
-2.39062	-2.97256	-2.90023	-2.95378	-3.20917	-3.17424	-2.50283	-2.67577	-2.45546	Q14566	Q14566	DNA replication licensing factor MCM6	MCM6		SILAC_Ctrl_Plain_lipos	0.0429429	0.10702	160100000	5892100	277530000	13634000	266720000	7795700	160720000	2081400	263740000	2726100	143430000	3041900	304270000	9989000	226590000	19094000	192750000	9357900		17	27.4	92.888
-3.16703	-3.20648	-2.50152	-2.81614	-2.70849	-3.29734	-2.55894	-2.55444	-2.6137	J3KQ32;Q9NTK5;C9JTK6;C9JCJ9	J3KQ32;Q9NTK5	Obg-like ATPase 1	OLA1			0.270579	0.334761	225470000	3346600	304350000	2534900	183880000	10863000	281620000	16182000	330030000	6780200	245730000	5923500	242140000	9570400	227450000	11000000	300890000	10756000		17	52.2	46.937
-2.50619	-2.50964	-2.49916	-2.56081	-2.46538	-2.55148	-3.11277	-2.34872	-2.3202	P35998;C9JX88;C9JLS9	P35998;C9JX88	26S protease regulatory subunit 7	PSMC2			0.910799	0.895095	104940000	5637600	197080000	18591000	216070000	10182000	339570000	22814000	189360000	9647700	213160000	10873000	236660000	5236100	154780000	6328000	302630000	35707000		17	50.3	48.633
-3.09773	-3.45575	-3.01788	-3.239	-2.7729	-3.12334	-2.53257	-2.6631	-3.13172	P39023;G5E9G0;B5MCW2;H7C422;H7C3M2;F8WCR1;Q92901	P39023;G5E9G0;B5MCW2;H7C422	60S ribosomal protein L3	RPL3			0.233148	0.297357	698860000	3616400	762790000	3479800	613620000	13369000	938520000	22581000	840670000	18197000	787740000	12048000	920290000	31543000	884970000	22322000	849730000	19715000		17	40	46.108
-2.86986	-2.62113	-2.79286	-2.85642	-2.82102	-2.7441	-2.59789	-2.76151	-2.58615	P23396;E9PL09;E9PPU1;F2Z2S8;H0YCJ7;H0YEU2;H0YF32;E9PQ96;E9PJH4;E9PK82;E9PSF4;E9PQX2;H0YES8;E9PJN9	P23396;E9PL09;E9PPU1;F2Z2S8;H0YCJ7;H0YEU2	40S ribosomal protein S3	RPS3			0.20837	0.270909	826170000	36463000	915980000	55498000	899550000	20287000	1453700000	45444000	1208400000	25470000	1277100000	25771000	1244900000	76345000	833800000	10230000	1125500000	34190000		17	70.8	26.688
-3.47423	-2.98268	-3.34499	-2.69928	-2.76288	-3.47022	-2.82767	-2.86944	-2.71066	Q9Y265;E7ETR0;H7C4G5;J3QLR1;H7C4I3	Q9Y265;E7ETR0;H7C4G5	RuvB-like 1	RUVBL1			0.223192	0.28628	174030000	2403700	262790000	4339700	256920000	2737400	237720000	10287000	204370000	13239000	229600000	3532200	246870000	7775500	226560000	14741000	216310000	11575000		17	55	50.227
-2.43596	-2.41419	-2.28969	-2.22142	-2.96683	-2.39221	-2.19734	-2.2923	-2.37647	Q8NC51	Q8NC51	Plasminogen activator inhibitor 1 RNA-binding protein	SERBP1			0.500319	0.532352	279420000	15450000	366800000	7498100	284310000	14377000	329390000	21322000	299330000	9916300	425060000	26724000	530540000	18649000	436330000	20306000	339590000	23247000		17	50.7	44.965
-1.46853	-1.43335	-1.39426	-1.06257	-3.37655	-1.78921	-0.900018	-1.41827	-1.98782	Q15459;H7C1L2;F8WB66;F8WC79	Q15459	Splicing factor 3A subunit 1	SF3A1			0.520607	0.55729	222730000	43823000	220840000	40580000	187240000	38347000	344950000	57085000	250810000	9787900	250320000	44887000	161780000	35822000	234280000	43431000	272830000	50042000		17	32	88.885
-2.35137	-3.26069	-2.10774	-2.21907	-2.2899	-2.39699	-3.17061	-2.25925	-2.13892	P34897;G3V5L0;G3V2Y4;G3V4W5;H0YIZ0;G3V540;G3V2W0;G3V241;G3V3Y8;G3V4T0;G3V4X0;G3V2E4;G3V2D2;G3V2Y1;G3V3C6	P34897;G3V5L0	Serine hydroxymethyltransferase, mitochondrial	SHMT2			0.772567	0.771818	256230000	15374000	313650000	1851400	203790000	16827000	384990000	28427000	180360000	20828000	255310000	15231000	221100000	4678700	317150000	17080000	391950000	52571000		17	47.4	55.992
-2.03522	-1.85454	-2.64647	-1.518	-1.60779	-2.03434	-1.5228	-2.18896	-1.8594	P42224;A0A669KB53;A0A669KBA4;A0A669KB56;A0A669KB68;A0A8V8TN81;A0A669KBI6;J3KPM9;A0A669KB52;A0A669KB75;E7EPD2;A0A669KB17;A0A8V8TLI6;D2KFR9;E7ENM1;E9PH66;A0A8V8TMY9;Q67C41	P42224;A0A669KB53;A0A669KBA4;A0A669KB56;A0A669KB68;A0A8V8TN81;A0A669KBI6;J3KPM9;A0A669KB52;A0A669KB75;E7EPD2	Signal transducer and activator of transcription 1-alpha/beta;Signal transducer and activator of transcription	STAT1			0.319376	0.378807	191090000	19333000	123200000	10605000	159080000	4137500	240160000	17383000	221690000	30328000	187190000	15254000	247380000	48849000	186540000	16365000	225710000	51984000		17	31.1	87.334
-2.6719	-2.31969	-2.63675	-1.85517	-2.90153	-2.53667	-2.05397	-2.78111	-3.35018	Q9BUF5;K7ESM5;K7EL29;K7EN98;K7ESQ3;K7EQT3;K7EJ64;K7ERA8;K7EJZ4;K7EPE5;K7ES63;K7EK43	Q9BUF5;K7ESM5	Tubulin beta-6 chain	TUBB6			0.769631	0.768884	134070000	4918500	94057000	6447500	98345000	12524000	108250000	17347000	138110000	8552000	144120000	7246800	87663000	11897000	88986000	3765200	139730000	10896000		17	62.3	49.857
-1.87965	-3.15418	-2.76906	-3.04658	-3.26342	-3.12718	-3.16025	-3.03193	-2.90798	P16615;H7C5W9;Q93084;O14983;A0A0C4DH86;J3QSY6;H3BVB2;H3BTW4	P16615;H7C5W9	Sarcoplasmic/endoplasmic reticulum calcium ATPase 2	ATP2A2			0.271046	0.334634	187450000	7658100	249870000	0	204410000	3377500	311460000	3630700	240660000	0	254350000	0	221310000	0	201440000	0	329380000	4759800		18	27	114.76
-2.12702	-2.2049	-2.27153	-2.20949	-2.48092	-2.2875	-2.14695	-2.24914	-2.26444	P35520;C9JMA6;H7C2H4	P35520	Cystathionine beta-synthase	CBS			0.314518	0.376	286350000	33913000	251650000	33524000	263830000	15111000	314530000	34516000	279110000	25693000	247560000	22086000	274680000	35310000	255760000	26613000	312610000	44180000		18	51.4	60.586
-2.55945	-2.41535	-2.42415	-2.48463	-2.55038	-2.55648	-2.31401	-2.38956	-2.25229	Q13838;A0A0G2JJZ9;Q5STU3;A0A140T9X3;F6WLT2;A0A140TA18;A0A140T9X9;A0A140T996;F6UJC5;F6S4E6;A0A0A0MT12;F6TRA5;A0A140T9L4;A0A140T973;A0A140T9K1;H0Y400;F6R6M7;F6QYI9;A0A0G2JJL7;H0YCC6;A0A140T9N3;A0A140T9K2	Q13838;A0A0G2JJZ9;Q5STU3;A0A140T9X3;F6WLT2;A0A140TA18;A0A140T9X9;A0A140T996;F6UJC5;F6S4E6;A0A0A0MT12;F6TRA5	Spliceosome RNA helicase DDX39B	DDX39B		SILAC_Ctrl_Plain_lipos	0.0188415	0.0646465	751750000	83632000	779770000	91977000	876970000	84254000	1264000000	86549000	1095800000	90593000	911390000	99806000	1135300000	109130000	801370000	75191000	1185400000	111870000		18	51.6	48.991
-2.44489	-2.19093	-2.39396	-2.43753	-2.37759	-2.46045	-2.32981	-2.23304	-2.22351	Q99613;B5ME19;H3BPE4;H3BPE3;H3BTY8	Q99613;B5ME19	Eukaryotic translation initiation factor 3 subunit C;Eukaryotic translation initiation factor 3 subunit C-like protein	EIF3C;EIF3CL			0.156804	0.229154	203810000	21645000	237360000	23145000	175730000	24182000	287340000	18536000	244540000	14677000	165650000	12358000	237130000	34828000	231080000	35994000	217440000	29549000		18	28.3	105.34
-2.50046	-2.50014	-2.34278	-2.49834	-2.51523	-2.52774	-2.39494	-2.35115	-2.38798	G3V4C1;G3V2D6	G3V4C1;G3V2D6		HNRNPC			0.0618322	0.120835	1438600000	49068000	1084100000	30882000	1188600000	66918000	1982800000	77140000	1694700000	50891000	1327200000	51591000	1550700000	53667000	1337400000	49982000	1991100000	65125000		18	57.9	32.238
-2.51606	-2.52185	-2.42275	-3.52899	-2.46021	-2.44505	-2.45356	-2.42337	-2.42306	A0A5F9ZHM4;P07195;A0A3B3IS95;A8MW50;C9J7H8;F5H793	A0A5F9ZHM4;P07195;A0A3B3IS95;A8MW50;C9J7H8	L-lactate dehydrogenase B chain;L-lactate dehydrogenase	LDHB			0.432556	0.472527	2583400000	43597000	3296100000	45600000	2995700000	45770000	3517600000	46992000	2985300000	62754000	3031400000	58724000	3032500000	51365000	2840700000	57040000	2955000000	75355000		18	59.5	37.294
-3.27513	-2.56456	-3.07362	-2.55538	-2.44741	-2.57209	-2.97764	-2.42601	-3.09738	P17858	P17858	ATP-dependent 6-phosphofructokinase, liver type	PFKL			0.2503	0.311739	86197000	1431600	102750000	4295100	75574000	1143000	173290000	4085200	102300000	3258200	108780000	6572600	187560000	2941800	80010000	4898400	105050000	2240900		18	32.7	85.018
-3.40789	-3.34516	-3.05622	-1.7314	-3.12749	-1.17439	-2.92233	-1.3743	-1.3059	P47897;A0A1B0GVU9;B4DDN1;A0A0U1RQT0;C9J165;H7C0R3;A0A0U1RQE9;A0A0U1RR66;A0A0U1RRI9;A0A0U1RQQ5;A0A0U1RQL2;A0A0U1RQU2;A0A0U1RQM8;A0A0U1RQX5;F2Z2V6;A0A0U1RQJ6;A0A0U1RRJ7;A0A1B0GTT3;A0A0U1RRC8;A0A0U1RQX9;A0A0U1RR79;A0A0U1RQC3	P47897;A0A1B0GVU9;B4DDN1	Glutamine--tRNA ligase	QARS			0.135241	0.204032	179950000	1431500	97144000	3641800	41407000	1644100	124220000	4121400	108010000	3495900	94065000	5633800	85229000	2694800	185230000	6894400	108030000	6241400		18	32	87.798
-2.99057	-2.78319	-2.97313	-2.84022	-2.97983	-2.90844	-2.67236	-2.76592	-2.7067	P36578;H3BM89;H3BTP7;H3BU31	P36578;H3BM89	60S ribosomal protein L4	RPL4			0.040163	0.108	958350000	43397000	912300000	37216000	707900000	39324000	1393400000	65998000	1174100000	55085000	1116800000	54078000	898900000	54204000	1090300000	51421000	1317000000	78280000		18	44.3	47.697
-3.25844	-3.12653	-2.13157	-3.34796	-2.51358	-3.20606	-2.43479	-3.1225	-2.3246	Q9Y3I0	Q9Y3I0	tRNA-splicing ligase RtcB homolog	RTCB			0.651982	0.667809	327740000	6668500	212360000	7171400	249520000	4558700	301650000	0	316680000	6865200	337050000	5217600	369220000	20060000	350740000	7197200	425300000	3703800		18	56	55.21
-3.20846	-3.13782	-2.57536	-3.37147	-3.34288	-2.90552	-2.41735	-2.661	-3.14787	E7ETY2;Q13428;A0A3B3IS06;A0A6I8PRA0;H0Y8Y7;A0A2R8Y857;H0YA99;A0A2R8Y4M7	E7ETY2;Q13428;A0A3B3IS06;A0A6I8PRA0;H0Y8Y7	Treacle protein	TCOF1			0.299209	0.359125	95320000	3387900	112990000	2734400	110370000	5284900	165420000	3369100	117790000	2619000	150740000	5328000	99772000	6701800	106950000	4722100	43473000	1408300		18	22	152.3
-2.00393	-2.11967	-2.02656	-2.09622	-2.19482	-2.15682	-1.9857	-2.18948	-1.90277	Q92973;A0A7P0TBF0;A0A7P0Z4D3;A0A7P0T944;A0A7P0T9C0;S4R398;O14787;E7EW37;A0A075B780;K7ENW1;K7ESC1	Q92973;A0A7P0TBF0;A0A7P0Z4D3;A0A7P0T944;A0A7P0T9C0	Transportin-1	TNPO1			0.322895	0.382024	139060000	16717000	200300000	20739000	124540000	23419000	268330000	25848000	177260000	10268000	186180000	18796000	165570000	19202000	278370000	33169000	382910000	30065000		18	29.8	102.35
-2.98952	-2.36245	-3.03986	-1.81868	-2.06988	-3.25901	-1.5924	-1.88662	-2.05128	Q9NYU2;H7BZG0;Q9NYU1	Q9NYU2	UDP-glucose:glycoprotein glucosyltransferase 1	UGGT1			0.152831	0.225597	76733000	2027500	78143000	2335400	60199000	7141900	157680000	15828000	87109000	13600000	99705000	0	115900000	12028000	117460000	14825000	101850000	16867000		18	17.7	177.19
-1.95719	-2.01456	-2.18639	-2.17508	-2.07479	-2.37348	-1.37625	-1.42322	-2.04871	Q96QK1;I3L4S0;A0A1W2PP10;A0A3B3ITD4	Q96QK1	Vacuolar protein sorting-associated protein 35	VPS35			0.0579444	0.118483	136560000	10758000	188790000	13080000	138760000	9428800	259530000	13652000	236990000	12026000	214920000	12102000	198190000	12182000	170570000	10314000	198390000	14305000		18	27.5	91.706
-3.21155	-2.51829	-2.13905	-2.69208	-3.03717	-3.23577	-2.29053	-3.00892	-3.06225	P55884;C9JZG1;C9JQN7	P55884	Eukaryotic translation initiation factor 3 subunit B	EIF3B			0.608167	0.63303	136200000	3854100	202740000	16338000	143560000	9833400	253940000	10982000	213260000	3540900	154590000	5818900	189770000	15031000	134790000	4268000	213410000	3808500		19	29.2	92.48
-2.26569	-2.13087	-2.17664	-2.39335	-2.33381	-2.34644	-2.1171	-2.23284	-1.98011	Q96AE4;E9PEB5;C9JSZ1	Q96AE4;E9PEB5	Far upstream element-binding protein 1	FUBP1		SILAC_Ctrl_Plain_lipos	0.030263	0.0881983	539780000	40792000	590080000	88271000	429440000	43154000	748660000	65620000	661470000	32072000	506980000	62729000	647920000	92941000	574790000	90459000	529920000	87452000		19	36.8	67.56
-2.97914	-1.94314	-1.91191	-1.97404	-2.09542	-1.93187	-1.83599	-1.73001	-1.83105	A0A6Q8PGI6;A0A6Q8PGA8;P41250;A0A6Q8PGW4;A0A6Q8PHH9;A0A6Q8PGZ8;A0A6Q8PHI7;H7C443;A0A6Q8PFZ6;A0A6Q8PH49;A0A6Q8PF45;A0A6Q8PGZ9;F8WCK4;A0A6Q8PGN7;A0A6Q8PFV5;A0A6Q8PFU7	A0A6Q8PGI6;A0A6Q8PGA8;P41250;A0A6Q8PGW4;A0A6Q8PHH9;A0A6Q8PGZ8;A0A6Q8PHI7;H7C443;A0A6Q8PFZ6	Glycine--tRNA ligase	GARS			0.323204	0.381353	207710000	7369200	249590000	25722000	177810000	18239000	351260000	24261000	253880000	9660700	276520000	41170000	322660000	30240000	236930000	24248000	268060000	35321000		19	39.1	76.221
-2.37625	-2.57725	-2.31638	-2.64747	-2.52176	-2.51293	-2.36848	-2.50972	-2.42206	P06744;A0A2U3TZU2;K7EQ48;A0A2R8Y6C7;A0A0J9YYH3;A0A0J9YXP8;A0A0J9YX90;K7ERC6;K7EPY4;K7EP41;K7ENA0;K7ELR7;A0A2R8YF08;K7ERK8;A0A0J9YXM3;K7EIL4;A0A0J9YXH9;A0A0J9YYI8;K7ESF4;Q8N196	P06744;A0A2U3TZU2;K7EQ48;A0A2R8Y6C7;A0A0J9YYH3;A0A0J9YXP8;A0A0J9YX90	Glucose-6-phosphate isomerase	GPI			0.245003	0.308576	931180000	42634000	896590000	24185000	893690000	52785000	1149700000	28383000	978120000	32482000	674970000	36404000	927990000	46877000	795670000	37827000	1139800000	57068000		19	43.5	63.146
-3.2383	-3.41958	-2.72547	-2.73216	-3.24344	-3.09844	-2.42546	-2.51342	-2.52932	A0A7I2V2T3;H0Y4R1;P12268;E7ETK5;A0A7I2YQK5;C9K0R9;A0A3B3IRL5;C9J381;P20839	A0A7I2V2T3;H0Y4R1;P12268;E7ETK5;A0A7I2YQK5	Inosine-5-monophosphate dehydrogenase 2	IMPDH2			0.0484622	0.113051	266990000	3698500	322570000	4198000	270950000	8807100	470060000	9442500	397770000	12289000	408990000	5599400	329940000	6501000	360220000	19920000	461890000	12666000		19	46.9	56.842
-2.23365	-2.2632	-2.21618	-2.34008	-2.38949	-2.29732	-2.26743	-2.21813	-2.10955	Q15046;H3BVA8;J3KRL2;H3BPV7	Q15046	Lysine--tRNA ligase	KARS		SILAC_Ctrl_Plain_lipos	0.045483	0.109722	290600000	27025000	263920000	25000000	216800000	25508000	354030000	44321000	303610000	32939000	255300000	27859000	265040000	33231000	239390000	29258000	370810000	39329000		19	39.5	68.047
-2.52882	-2.52749	-2.53041	-2.63837	-2.68029	-2.47586	-2.48124	-2.42368	-2.40935	P00338;F5GXY2;F5GYU2;F5GXH2;F5H5J4;F5H6W8;F5GZQ4;F5GWW2;F5GXU1;F5GXC7;Q6ZMR3;P07864;F5H5G7;F5H155;G3XAP5;F5H245;F5H8H6	P00338	L-lactate dehydrogenase A chain	LDHA			0.0659739	0.124421	1618700000	175050000	1508300000	154220000	1011300000	138360000	1948400000	149300000	1681900000	178540000	742300000	22735000	1437300000	116200000	516710000	123210000	1973500000	215810000		19	64.5	36.688
-2.34439	-2.28947	-2.05134	-1.99011	-1.32662	-1.74034	-2.11935	-2.22337	-1.9596	Q03252	Q03252	Lamin-B2	LMNB2			0.0591591	0.119568	124400000	9532900	144890000	10172000	89010000	15180000	257410000	20887000	128570000	17521000	158490000	21224000	164240000	26905000	67412000	17558000	138350000	14173000		19	33.5	69.948
-2.48649	-2.42244	-2.38202	-2.56593	-2.6056	-2.30843	-2.25994	-2.07461	-2.36038	P49736;H0Y8E6;H7C4N9;C9J013;C9JZ21;F8WDM3	P49736;H0Y8E6	DNA replication licensing factor MCM2	MCM2			0.10449	0.175439	280770000	12966000	308980000	10390000	269530000	9063500	497610000	15595000	277010000	18346000	322380000	13921000	492230000	16786000	263300000	15077000	402200000	47627000		19	31.7	101.89
-2.9099	-2.84053	-2.96319	-1.95148	-2.97075	-3.14484	-2.68576	-2.5012	-2.66173	P35232;C9JW96;E7ESE2;E9PCW0;C9JZ20;A0A8I5KWR0	P35232;C9JW96;E7ESE2;E9PCW0;C9JZ20	Prohibitin	PHB			0.645579	0.661849	335910000	15437000	542610000	14257000	406270000	7821300	546960000	2788000	524470000	25602000	513830000	10381000	520700000	30904000	514360000	28965000	440240000	19079000		19	81.6	29.804
-1.89004	-2.45356	-2.50693	-2.67715	-2.44906	-2.53433	-2.30251	-2.32243	-2.04913	P04843;B7Z4L4;F8WF32	P04843;B7Z4L4	Dolichyl-diphosphooligosaccharide--protein glycosyltransferase subunit 1	RPN1			0.2434	0.306798	221800000	28180000	192000000	28835000	182610000	22794000	377780000	25275000	306180000	20958000	326930000	30830000	344680000	36199000	298300000	33358000	361040000	31495000		19	38.6	68.569
-2.03233	-1.86728	-1.97738	-2.0077	-2.03517	-2.04305	-1.92807	-1.97812	-1.84814	Q5T5C7;P49591	Q5T5C7;P49591	Serine--tRNA ligase, cytoplasmic	SARS			0.171388	0.240423	391310000	52012000	451700000	69363000	281320000	43214000	524160000	55939000	515970000	55901000	487120000	59972000	274640000	43751000	381060000	54422000	447070000	47027000		19	37.7	61.312
-2.21893	-0.341921	-0.086247	-2.52193	-3.18673	-2.40935	-2.09425	0.0978804	-0.128062	P05455;E7ERC4;E9PGX9;E9PFL9	P05455;E7ERC4	Lupus La protein	SSB			0.0901548	0.159692	492600000	223340000	507660000	219560000	394650000	183220000	720990000	37558000	490380000	13780000	563100000	283430000	589620000	25537000	493880000	224730000	498740000	217950000		19	52.2	46.836
-2.73169	-2.68957	-2.67181	-2.49997	-2.57364	-2.6472	-2.50668	-2.72232	-2.65199	P49411;H3BNU3	P49411	Elongation factor Tu, mitochondrial	TUFM			0.23106	0.294991	323130000	28070000	405830000	27582000	292940000	24233000	618690000	29662000	477170000	27790000	506480000	24459000	466290000	24374000	459080000	20364000	469750000	10966000		19	58.5	49.874
-2.43004	-2.57441	-2.25608	-2.45372	-2.19886	-2.57837	-2.20776	-1.87795	-2.21934	P38606;C9JA17;C9JVW8	P38606	V-type proton ATPase catalytic subunit A	ATP6V1A			0.128825	0.196829	136420000	14977000	133170000	9975400	143400000	17234000	194410000	10952000	207780000	17171000	128780000	5865100	189050000	13637000	145650000	21042000	147100000	9974300		20	39.1	68.303
-1.45652	-1.72394	-1.51116	-1.73928	-1.60445	-1.92232	-1.72924	-1.19149	-1.33763	D3DQV9;P78344;H0Y3P2;H0YCH5;E9PKF8;H0YD77;H0YEC5;H0YE22;H0YE44;H0YEN8;H0YDC0;H0YCF8	D3DQV9;P78344;H0Y3P2;H0YCH5	Eukaryotic translation initiation factor 4 gamma 2	EIF4G2			0.205723	0.269405	154700000	17877000	146880000	19387000	129680000	14261000	203070000	12022000	173840000	12710000	207020000	16898000	162960000	5194700	170600000	16722000	208810000	26840000		20	27.6	102.33
-3.24516	-2.20596	-2.1529	-1.43803	-1.24831	-2.13619	-2.05337	-2.13663	-2.03174	P49915	P49915	GMP synthase [glutamine-hydrolyzing]	GMPS			0.112288	0.179983	172240000	2473100	133810000	21814000	145130000	26730000	166510000	24220000	164560000	29491000	237200000	29089000	262360000	30251000	196610000	28969000	308860000	33614000		20	42.7	76.715
-2.22762	-2.19476	-2.21618	-2.2545	-2.41181	-2.22823	-2.28687	-2.23984	-2.1353	P17174	P17174	Aspartate aminotransferase, cytoplasmic	GOT1			0.354314	0.410262	320110000	19629000	434070000	19772000	428160000	29357000	466810000	26183000	525820000	31631000	465720000	42249000	493500000	30848000	526610000	27904000	484120000	53686000		20	69.5	46.247
-2.24955	-2.42244	-2.31998	-2.40652	-2.2969	-2.44938	-2.2986	-2.18929	-2.30679	Q27J81;A0A6Q8PHA2;A0A6Q8PH71;A0A6Q8PHG2;A0A6Q8PGN3;A0A6Q8PF44;A0A6Q8PFW4;A0A6Q8PH25;A0A6Q8PF29;A0A6Q8PGC7;A0A0A0MQU1;A0A087X118;A0A6Q8PHS8;A0A6Q8PH63;A0A6Q8PH59;A0A6Q8PGU8;A0A6Q8PFN5;A0A6Q8PFB9;A0A6Q8PGY8;A0A6Q8PH52;A0A6Q8PFY4;A0A6Q8PG64;A0A6Q8PFJ1;A0A6Q8PGK9;A0A6Q8PEY5;A0A6Q8PGX4;A0A6Q8PF91;A0A6Q8PEY8	Q27J81;A0A6Q8PHA2;A0A6Q8PH71;A0A6Q8PHG2;A0A6Q8PGN3;A0A6Q8PF44;A0A6Q8PFW4;A0A6Q8PH25;A0A6Q8PF29;A0A6Q8PGC7;A0A0A0MQU1;A0A087X118;A0A6Q8PHS8;A0A6Q8PH63	Inverted formin-2	INF2			0.246778	0.309337	116570000	13851000	171050000	9868900	107980000	13497000	250690000	24464000	194420000	26764000	165800000	23576000	143680000	23485000	160750000	28055000	170550000	26660000		20	28.8	135.62
-2.16624	-2.27537	-2.13771	-2.47177	-2.40744	-2.78976	-2.23447	-2.09931	-2.22061	O95373;E9PLJ0;E9PLB2	O95373	Importin-7	IPO7		EC_lipos_Plain_lipos;SILAC_Ctrl_Plain_lipos	0.0221389	0.074	308140000	10529000	259150000	1256800	254150000	2674300	279710000	17808000	339830000	3651600	253560000	2326100	484810000	13057000	211310000	3362800	312950000	19335000		20	27.3	119.52
-3.15117	-2.18495	-2.65654	-2.28216	-2.63093	-2.66667	-2.3752	-2.19337	-2.12696	P33992;B1AHB1;B1AHA9;B1AHB2;F8WFD7	P33992;B1AHB1	DNA replication licensing factor MCM5;DNA helicase	MCM5			0.298635	0.35998	130600000	3823600	173270000	7488400	137860000	8719100	244150000	3539100	211260000	10948000	120790000	11007000	159000000	9190100	212450000	9844000	201200000	11090000		20	37.5	82.285
-1.97268	-2.0106	-1.92445	-2.02145	-2.19119	-2.01485	-1.85517	-1.87535	-1.80178	P33993;C9J8M6	P33993	DNA replication licensing factor MCM7	MCM7		SILAC_Ctrl_Plain_lipos	0.0152303	0.0621149	194490000	28659000	145400000	18503000	137540000	8008400	240650000	37797000	207950000	28988000	161890000	19276000	230080000	51515000	218670000	49515000	251480000	52698000		20	42.1	81.307
-2.42221	-2.48528	-2.52699	-2.53358	-2.41411	-2.39009	-2.29117	-2.38881	-2.25905	A0A7I2V5Y7;A0A7I2V535;Q15233;A0A7I2V4J2;A0A7I2V4K9;A0A7P0MRW0;A0A7I2V4N2;A0A7I2V464;H7C367;C9JYS8;C9IZL7;C9J4X2;A0A7I2YQK8	A0A7I2V5Y7;A0A7I2V535;Q15233;A0A7I2V4J2;A0A7I2V4K9;A0A7P0MRW0;A0A7I2V4N2;A0A7I2V464;H7C367	Non-POU domain-containing octamer-binding protein	NONO			0.0489125	0.112608	811400000	59095000	812880000	60582000	657760000	48172000	771700000	52546000	1046500000	64740000	982150000	62744000	924700000	114630000	505150000	65188000	1093000000	124760000		20	52.9	54.826
-2.24722	-2.49135	-2.23365	-2.34359	-2.49297	-2.33628	-2.17163	-2.06558	-2.02093	Q08J23;A0A140T9Y7	Q08J23	tRNA (cytosine(34)-C(5))-methyltransferase	NSUN2		SILAC_Ctrl_Plain_lipos	0.0301997	0.0888	211460000	13727000	200530000	16376000	156860000	15738000	225810000	17880000	238640000	19492000	191960000	26100000	259450000	29331000	182840000	15667000	259930000	25034000		20	40.4	86.47
-2.10395	-1.97058	-2.20803	-2.12778	-2.07212	-2.04234	-1.96798	-1.98782	-2.28708	Q8WUM4;F8WDK9;A0A3B3IT07;C9IZF9;F8WEQ7;F8WBR8	Q8WUM4	Programmed cell death 6-interacting protein	PDCD6IP			0.988968	0.98211	165340000	13416000	151980000	23289000	66357000	6966900	189210000	14408000	159270000	10561000	205360000	27582000	102460000	13912000	200700000	18554000	178480000	11571000		20	30	96.022
-2.05715	-2.50561	-2.2361	-2.45403	-2.56755	-2.32272	-2.57467	-2.28251	-2.29626	O15067;J3QSG0;J3QSH6;H0YGH1;J3KTQ5;J3KTL4;J3KT98	O15067	Phosphoribosylformylglycinamidine synthase	PFAS			0.483443	0.515409	129170000	4718400	138450000	13639000	149760000	12692000	229380000	18653000	230420000	14569000	172480000	13535000	153110000	13492000	135270000	9264600	222250000	12645000		20	25	144.73
-2.4185	-2.77952	-2.73408	-2.76896	-2.61114	-2.623	-2.53793	-2.28539	-2.47065	P30153;B3KQV6;C9J9C1;E9PH38;M0QXG4;M0R0K6;E9PPI5;E9PNM7;E9PHZ6	P30153;B3KQV6;C9J9C1	Serine/threonine-protein phosphatase 2A 65 kDa regulatory subunit A alpha isoform	PPP2R1A			0.171262	0.240848	507820000	24311000	464950000	28238000	481330000	9101700	697720000	21316000	641290000	38753000	488780000	25936000	501650000	30067000	519600000	35212000	634520000	44232000		20	46.5	65.308
-2.32735	-3.20892	-2.90538	-2.46132	-3.12715	-3.03829	-3.11387	-2.02497	-1.7248	A0A2R8Y5S7;P35241;A0A2R8Y7M3;P26038;A0A8V8TKR9;A0A2R8Y5P0;E9PNV3;E9PQ82;A0A2R8Y4H6	A0A2R8Y5S7;P35241;A0A2R8Y7M3;P26038	Radixin;Moesin	RDX;MSN			0.396154	0.444294	52708000	5604600	40061000	3702200	39976000	3265500	156310000	14281000	45906000	3179700	74685000	1305100	29884000	923400	34746000	6463600	67483000	15791000		20	29.7	69.335
-2.40492	-2.41465	-2.55495	-2.32258	-2.58312	-2.5592	-2.28188	-2.48261	-2.38187	Q13435;E9PPJ0;H0YCG1;E9PJ04;E9PJT3;H0YEX5;E9PIL8	Q13435;E9PPJ0	Splicing factor 3B subunit 2	SF3B2			0.52801	0.557493	238970000	15416000	303550000	18537000	207280000	11788000	270260000	22733000	290550000	7948200	256830000	13095000	217090000	14381000	227050000	8310700	285580000	21732000		20	33.2	100.23
-2.48487	-2.50594	-2.46801	-2.55554	-2.5807	-2.5871	-2.59414	-2.53333	-2.52891	Q5JP53;P07437;Q5ST81;Q9BVA1;A6NNZ2;CON__ENSEMBL:ENSBTAP00000025008;Q9H4B7	Q5JP53;P07437;Q5ST81;Q9BVA1	Tubulin beta chain;Tubulin beta-2B chain	TUBB;TUBB2B		EC_lipos_Plain_lipos;EC_lipos_SILAC_Ctrl	0.0134683	0.0609877	3432900000	357070000	3294700000	273750000	3097000000	298820000	2821700000	449410000	3158000000	414290000	3577200000	343720000	3250800000	364150000	2389400000	362450000	3432200000	532440000		20	70.9	47.766
-3.39501	-3.53916	-2.34755	-3.19641	-2.5673	-2.35078	-2.27028	-2.37662	-2.13689	P17812;A0A3B3IRI2;A0A8Q3WKZ7;B4E1E0;A0A8Q3WL40;A0A3B3IRQ8;A0A3B3ITF6;A0A3B3ITB8;A0A3B3ISY3;A0A3B3ITH9;A0A8Q3WL00;A0A8Q3WL12;Q9NRF8	P17812;A0A3B3IRI2;A0A8Q3WKZ7;B4E1E0;A0A8Q3WL40;A0A3B3IRQ8;A0A3B3ITF6;A0A3B3ITB8	CTP synthase 1;CTP synthase	CTPS1			0.164235	0.233957	119760000	4662400	194410000	4407700	179460000	12806000	320140000	10236000	182540000	20978000	215030000	14357000	215160000	15561000	208120000	8343300	256530000	25369000		21	44.2	66.69
-1.59833	-1.69362	-1.75161	-1.86965	-1.99476	-1.80249	-1.73923	-1.49257	-1.37094	A0A024R4E5;Q00341;H0Y394;C9JHS7;H7C0A4;C9JIZ1;C9J5E5;C9JZI8;C9JES8;C9JHZ8;C9JK79;C9JT62;C9JHN6;C9JEJ8;C9JBS3;H7C2D1;H7BZC3;C9JQ82;C9JMQ6;C9J739;H7C3D0;C9JHS9	A0A024R4E5;Q00341;H0Y394	Vigilin	HDLBP		SILAC_Ctrl_Plain_lipos	0.0419189	0.107361	139730000	15021000	114930000	18654000	114320000	13238000	213760000	25150000	175580000	14557000	214900000	23392000	197760000	25095000	134550000	17172000	179150000	28470000		21	24	141.44
-2.93523	-2.41504	-2.31631	-3.13112	-2.9885	-1.50947	-2.98862	-3.08853	-3.18744	A0A0G2JIW1;P0DMV9;P0DMV8;V9GZ37	A0A0G2JIW1;P0DMV9;P0DMV8;V9GZ37	Heat shock 70 kDa protein 1B;Heat shock 70 kDa protein 1A	HSPA1B;HSPA1A			0.441251	0.480619	398900000	28115000	390040000	22601000	337990000	28496000	329840000	18619000	452280000	24020000	387910000	17759000	270190000	17481000	423390000	20418000	425550000	21711000		21	53	70.108
-2.41781	-2.27216	-2.13809	-2.4937	-2.46379	-2.14995	-2.4135	-2.23773	-2.11011	P48735;H0YL11	P48735	Isocitrate dehydrogenase [NADP], mitochondrial	IDH2			0.671078	0.682586	438930000	22062000	386530000	43613000	342960000	40632000	604730000	42850000	536460000	25601000	469600000	35830000	613680000	11695000	527100000	38223000	472380000	15885000		21	44.7	50.909
-2.23182	-2.64268	-2.50561	-2.75955	-2.58866	-2.54288	-2.53885	-3.01759	-2.3267	Q12906;K7EKJ9;K7ER69;K7EQR9;K7ERM6;K7ENK6;K7EM82;K7EJ09;K7EKY0;K7EQ75;K7EPG3;K7ELV3	Q12906	Interleukin enhancer-binding factor 3	ILF3			0.645815	0.661142	507070000	45409000	277400000	15125000	335280000	27922000	454970000	17598000	400980000	21489000	389820000	32062000	392520000	26834000	379060000	12571000	337680000	28651000		21	41.4	95.337
-2.59745	-2.41835	-2.40606	-2.37774	-2.64873	-2.43659	-2.44686	-2.4024	-2.38	P22234;E9PBS1;D6RF62	P22234;E9PBS1;D6RF62	Multifunctional protein ADE2;Phosphoribosylaminoimidazole-succinocarboxamide synthase;Phosphoribosylaminoimidazole carboxylase	PAICS			0.644674	0.663175	758620000	16209000	760430000	31849000	687380000	28612000	1027200000	22700000	878210000	47811000	669990000	24717000	708310000	34748000	707410000	45688000	873260000	26972000		21	66.4	47.079
-2.41766	-2.53391	-2.49395	-2.52317	-2.51862	-2.48625	-2.41804	-2.40981	-2.36773	P13489;E9PIM9;E9PMJ3;E9PLZ3;H0YCR7;E9PIK5;E9PMA9;E9PR82;E9PMI1	P13489	Ribonuclease inhibitor	RNH1		SILAC_Ctrl_Plain_lipos	0.0316636	0.089	656870000	122450000	698010000	150700000	539380000	121790000	802860000	167160000	798190000	157130000	687360000	176270000	778800000	234330000	781070000	181590000	960030000	217090000		21	76.4	49.973
-2.51721	-2.47129	-2.55241	-2.66841	-2.27376	-2.64665	-2.92042	-2.58078	-2.38511	Q9H4A4;A6NKB8;A0A087WU27;C9JMZ3;A0A087WUS4;H7C2T3	Q9H4A4;A6NKB8	Aminopeptidase B	RNPEP			0.763839	0.763094	520270000	36042000	539610000	15818000	480240000	25926000	825940000	48382000	584060000	27416000	761010000	37819000	579100000	14575000	593710000	29307000	686390000	62128000		21	49.5	72.595
-2.52044	-2.43432	-2.44403	-2.35513	-2.46578	-2.73774	-2.40057	-2.24722	-2.35734	P45974;F5H571;A0A7P0TB18;H7C5J3;A0A7P0TB69;A0A7P0TAP9;Q92995	P45974	Ubiquitin carboxyl-terminal hydrolase 5	USP5			0.257136	0.321135	222740000	13464000	181780000	9377800	129450000	13723000	317290000	8323900	324470000	14697000	222170000	7856000	298450000	15679000	233580000	16635000	251220000	21628000		21	41.7	95.785
-2.06016	-0.656854	-1.88374	-1.90428	-1.93821	-1.913	-1.89625	-1.73581	-2.98688	P54577;A0A6Q8PFX2;A0A0C4DGZ5;A0A6Q8PFX4;A0A6Q8PF15;A0A6Q8PFC1	P54577;A0A6Q8PFX2	Tyrosine--tRNA ligase, cytoplasmic;Tyrosine--tRNA ligase, cytoplasmic, N-terminally processed	YARS			0.428783	0.469698	250150000	16466000	222430000	9209400	190780000	19208000	341210000	30993000	233430000	17269000	245670000	16261000	255480000	18703000	246820000	18053000	211480000	12003000		21	47	59.143
-2.77132	-2.77477	-2.77063	-2.8134	-2.81746	-2.92796	-2.61599	-2.79987	-2.65654	P50991	P50991	T-complex protein 1 subunit delta	CCT4			0.0676943	0.127435	738550000	36334000	861760000	53306000	690630000	39062000	1272700000	56768000	803630000	39253000	645980000	41605000	648310000	55640000	672920000	37365000	1166700000	79582000		22	52.7	57.924
-2.62576	-2.77073	-2.76572	-2.9614	-3.43804	-1.21971	-2.92969	-3.23237	-2.2182	P40227;Q92526	P40227	T-complex protein 1 subunit zeta	CCT6A			0.911956	0.89537	1012100000	15604000	663590000	32465000	659450000	23970000	1020000000	20898000	1213500000	7960300	724580000	19289000	823660000	6538600	878490000	4210900	850170000	16811000		22	55.7	58.024
-2.44418	-2.38255	-2.37041	-2.43643	-2.50381	-2.63541	-2.47537	-2.25271	-2.40385	P14868;H7BZ35;C9J7S3;C9JLC1;C9JQM9	P14868	Aspartate--tRNA ligase, cytoplasmic	DARS			0.1792	0.248318	330560000	39439000	435120000	51752000	275520000	32689000	421360000	44548000	361690000	52821000	360820000	44650000	355370000	52173000	324260000	33320000	555270000	63663000		22	48.3	57.136
-2.0771	-2.38669	-2.23698	-2.37333	-2.07115	-2.26576	-2.39813	-2.23793	-2.11616	Q06210;A0A6I8PRN4;A0A6I8PTT9;O94808;A0A6I8PRT6;E5RJP4	Q06210;A0A6I8PRN4;A0A6I8PTT9	Glutamine--fructose-6-phosphate aminotransferase [isomerizing] 1	GFPT1			0.988961	0.983497	333380000	8945400	360580000	15518000	285210000	17539000	537670000	19155000	386830000	20043000	390360000	17477000	414170000	21536000	321630000	14407000	336750000	26841000		22	43.8	78.806
-2.02468	-2.14739	-2.06903	-3.16466	-2.191	-3.20358	-1.80032	-2.07424	-2.04746	O00425;F8WD15	O00425	Insulin-like growth factor 2 mRNA-binding protein 3	IGF2BP3		SILAC_Ctrl_Plain_lipos	0.0393159	0.106073	192040000	8095400	299850000	18311000	231590000	7715100	245300000	10390000	280970000	22153000	249220000	7563800	282610000	20477000	304170000	19380000	400990000	24497000		22	47.7	63.704
-3.23582	-3.35354	-3.3091	-3.24596	-3.34566	-2.26514	-4.22761	-3.18618	-2.05901	P09874;A0A7I2V3E1;A0A7I2V625;A0A7I2V5E9;A0A7I2V384	P09874;A0A7I2V3E1	Poly [ADP-ribose] polymerase 1	PARP1			0.840779	0.835435	100300000	0	166050000	0	124850000	879540	133150000	0	139900000	1043400	106260000	2142800	169350000	4360600	94530000	0	229370000	10586000		22	32.4	113.08
-2.44804	-2.4519	-2.33148	-2.45958	-2.39676	-2.23895	-2.32749	-2.41227	-2.42538	P36871;A0A3B3ITK7	P36871;A0A3B3ITK7	Phosphoglucomutase-1	PGM1			0.803598	0.799298	310590000	36809000	319200000	38509000	260710000	32222000	479470000	88803000	341200000	37095000	320600000	35717000	354360000	63185000	290180000	27896000	389890000	42501000		22	55	61.448
-2.16282	-2.13372	-2.11453	-2.22594	-2.28835	-2.17325	-2.1047	-1.99671	-2.08853	A0A286YF22;O43175;A0A2C9F2M7;A0A286YFA2;A0A286YFL2;A0A286YFM8;A0A286YF78;A0A286YER3;A0A286YFC8;A0A286YFB2;A0A286YF34;A0A286YFE1;A0A286YFF3;A0A286YFK5	A0A286YF22;O43175;A0A2C9F2M7;A0A286YFA2;A0A286YFL2;A0A286YFM8	D-3-phosphoglycerate dehydrogenase	PHGDH		SILAC_Ctrl_Plain_lipos	0.0176992	0.0636211	1003600000	128790000	995310000	69402000	734090000	84644000	1345600000	118650000	1223700000	92630000	838370000	47322000	1196600000	80373000	706920000	93521000	1027400000	137240000		22	53.2	55.938
-2.4405	-2.44505	-3.04084	-2.32945	-2.49054	-2.29449	-2.4362	-2.2986	-2.35838	P54136;E5RJM9;E5RH09	P54136	Arginine--tRNA ligase, cytoplasmic	RARS			0.264701	0.329713	368880000	6843800	433600000	10044000	255830000	4414400	435650000	16790000	238820000	11947000	343700000	10613000	417910000	9946200	273500000	11364000	398150000	12063000		22	43.3	75.378
-1.92248	-2.29988	-2.18043	-2.39707	-2.3626	-2.16333	-2.15079	-2.24722	-2.80165	P12270;Q5SWX9	P12270	Nucleoprotein TPR	TPR			0.445723	0.482295	50363000	8244300	113660000	8011600	76487000	2721000	129120000	8785300	124190000	6014400	110260000	10596000	121340000	11942000	69182000	5069200	33978000	2717400		22	12.4	267.29
-2.17847	-1.72085	-2.02468	-1.84783	-1.89658	-2.01118	-2.06275	-1.77443	-1.70962	A0A7P0TAK7;Q16531;A0A7P0T965;A0A7P0Z4B9;A0A7P0TB30;A0A7P0T870;A0A7P0Z3Z5;F5GY55;F5GWI0;F5H2L3;F5GZY8;F5H198;A0A7P0Z4L2;A0A7P0TAX4	A0A7P0TAK7;Q16531;A0A7P0T965;A0A7P0Z4B9;A0A7P0TB30;A0A7P0T870;A0A7P0Z3Z5;F5GY55	DNA damage-binding protein 1	DDB1			0.705697	0.712816	104280000	7842400	160000000	8242000	87445000	6989500	176080000	9724300	173390000	7556500	108770000	8203300	202270000	10044000	76985000	5579000	137090000	9065000		23	30.5	120.9
-1.59719	-1.70698	-1.92194	-1.60077	-1.60801	-1.94875	-1.60384	-1.61856	-1.42674	A0A2R8Y4A4;A0A0D9SG12;O00571;A0A2R8YF78;A0A0D9SF53;A0A0D9SFB3;A0A2R8YFS5;F6S8Q4;A0A2R8YFR4;A0A2R8Y5G6;A0A2U3TZJ9;A0A2R8YCW1;A0A2R8Y645;A0A2R8YDT5;A0A2R8Y7T2;A0A2R8YDH3;O15523;A0A0J9YVQ7;A0A087WVZ1;A0A2R8Y650;A0A2R8YCU0;A0A087WX09;A0A2R8Y770;A0A2R8YF89;C9J081;D6RCM4;H0Y960;C9J8G5;Q9NQI0	A0A2R8Y4A4;A0A0D9SG12;O00571;A0A2R8YF78;A0A0D9SF53;A0A0D9SFB3;A0A2R8YFS5;F6S8Q4;A0A2R8YFR4;A0A2R8Y5G6;A0A2U3TZJ9;A0A2R8YCW1;A0A2R8Y645;A0A2R8YDT5;A0A2R8Y7T2;A0A2R8YDH3;O15523	ATP-dependent RNA helicase DDX3X;ATP-dependent RNA helicase DDX3Y	DDX3X;DDX3Y			0.346804	0.401643	294550000	22427000	264370000	26400000	174430000	23226000	301070000	15417000	355190000	36906000	243030000	18986000	294010000	20740000	335080000	22592000	272520000	44374000		23	40	73.243
-1.63241	-1.55355	-1.69764	-1.69666	-1.85726	-1.64003	-1.52392	-1.49863	-1.52512	J3KTA4;P17844;A0A7I2V507;A0A7I2V2S0;A0A0G2JLI4;A0A7I2V5F5;J3KRZ1;J3QRQ7;J3QSF1;J3KTQ4;J3QR02;J3QRN5;X6RLV5;J3QLG9;J3QR62	J3KTA4;P17844;A0A7I2V507;A0A7I2V2S0;A0A0G2JLI4;A0A7I2V5F5	Probable ATP-dependent RNA helicase DDX5	DDX5		SILAC_Ctrl_Plain_lipos	0.0401218	0.108777	239800000	58275000	325560000	54669000	219940000	64216000	333210000	75476000	351070000	64272000	328290000	46525000	457400000	69392000	342940000	91612000	288000000	66450000		23	44.5	69.086
-2.46228	-2.38602	-2.41565	-2.46236	-2.50521	-2.50447	-2.25739	-2.36513	-2.36572	P50395;Q5SX87;V9GYF8;Q5SX90;Q5SX86;V9GYJ7;Q5SX91	P50395;Q5SX87	Rab GDP dissociation inhibitor beta	GDI2		SILAC_Ctrl_Plain_lipos	0.0126818	0.06085	1268900000	57058000	1392300000	80967000	920840000	45688000	1390700000	90188000	1366200000	61778000	1168600000	67633000	1511200000	110940000	1252800000	66172000	1263100000	106730000		23	53.3	50.663
-2.02979	-3.22439	-1.89009	-1.84425	-1.38462	-2.0282	-1.85241	-2.00416	-1.32605	O43390;B4DT28;A0A6Q8PH31;A0A6Q8PEX7;A0A6Q8PH35;A0A6Q8PHG0;A0A286YEZ8;A0A7I2V2F0	O43390;B4DT28;A0A6Q8PH31;A0A6Q8PEX7;A0A6Q8PH35	Heterogeneous nuclear ribonucleoprotein R	HNRNPR			0.278117	0.343561	632270000	86189000	562470000	22066000	627370000	71213000	871640000	126660000	705050000	116090000	647130000	59637000	771490000	104590000	690690000	89922000	845720000	150600000		23	41.2	70.942
-1.71066	-1.67752	-1.83249	-1.66607	-1.80712	-1.79451	-1.56854	-1.57889	-1.64007	P14923;C9JK18;C9JKY1;C9JTX4;C9J826;C9JPI2;K7ERP3	P14923	Junction plakoglobin	JUP			0.0543702	0.115361	266210000	20607000	261670000	32752000	243650000	47453000	474490000	73396000	366470000	41332000	363770000	33197000	336220000	54644000	298090000	47415000	401650000	60154000		23	43.5	81.744
-2.25374	-2.01549	-2.13962	-2.45364	-2.17703	-2.19641	-1.80415	-2.30993	-2.12917	Q6P2Q9;I3L0J9;I3L3Z8	Q6P2Q9	Pre-mRNA-processing-splicing factor 8	PRPF8			0.464826	0.49859	143530000	10077000	146470000	12066000	161360000	10157000	207020000	13892000	175610000	14212000	177760000	16160000	224580000	23362000	157370000	10697000	216020000	10023000		23	14.4	273.6
-2.5632	-1.43432	-2.64548	-1.84358	-2.73735	-2.4959	-2.44693	-2.56508	-2.11585	Q15393;J3QKV4	Q15393	Splicing factor 3B subunit 3	SF3B3			0.908273	0.894856	289690000	30488000	267050000	46315000	218690000	23887000	303150000	22618000	398860000	42682000	255850000	25888000	315390000	37611000	208310000	25324000	390500000	46788000		23	25.9	135.58
-2.02257	-2.21914	-1.90083	-2.03682	-2.15759	-2.06425	-1.94603	-2.01409	-1.99332	P42166	P42166	Lamina-associated polypeptide 2, isoform alpha;Thymopoietin;Thymopentin	TMPO			0.505871	0.536861	373180000	33908000	378350000	63601000	289200000	44561000	393320000	72824000	541070000	60327000	424850000	43478000	393810000	54625000	448010000	48913000	565920000	76638000		23	56.3	75.491
-3.23066	-3.21579	-2.10513	-3.18577	-3.24764	-3.33131	-2.09746	-3.46979	-2.15079	P11387;A0A7P0T852;Q969P6;E5RIC7;E5RJ95;E5RFS0;E5RJ33;H0YBR3;H0YAR3;H0YC03;E5RGE7;E5RGR4;E5RFE3;E5RGR2;A0A7P0T9R7	P11387;A0A7P0T852	DNA topoisomerase 1	TOP1			0.411915	0.458292	182340000	11603000	277310000	15268000	203740000	13639000	363360000	16789000	266760000	13486000	274180000	13904000	245560000	18018000	169600000	11735000	302290000	16900000		23	32.3	90.725
-2.36097	-2.27097	-2.43059	-3.29974	-2.45395	-2.12299	-2.19324	-2.30244	-2.35742	Q16881;A0A182DWI3;E9PIR7;E9PKD3;A0A0B4J225;E9PIZ5;E9PLT3;E9PKI4;E9PQI3;A0A182DWF2;A0A182DWF3;D3YTF8;E9PRI8;A0A096LPK7;A0A096LPD9;Q9NNW7;E7EWK1	Q16881;A0A182DWI3;E9PIR7	Thioredoxin reductase 1, cytoplasmic	TXNRD1			0.505441	0.538463	400890000	28753000	433380000	40014000	413830000	22312000	469470000	11550000	501060000	17703000	501940000	18151000	437590000	13459000	482890000	25844000	574550000	41967000		23	55.5	70.905
-2.61546	-2.62042	-2.63066	-2.6918	-2.80289	-2.60489	-2.57854	-2.57235	-2.60867	P25705;K7EK77;K7ERX7;K7ENJ4;K7EJP1;K7EQH4;K7ESA0	P25705	ATP synthase subunit alpha, mitochondrial	ATP5A1			0.12893	0.196421	1460300000	142470000	1509400000	161040000	1297300000	128310000	1975700000	197940000	1681400000	130990000	1521600000	155890000	1895400000	173830000	1333400000	140750000	1867700000	198590000		24	57	59.75
-2.70519	-2.13498	-2.25863	-2.02526	-2.54549	-2.37729	-2.17111	-1.7557	-2.21016	Q15029;K7EP67;K7EJ74;K7EIV5;K7EIT3	Q15029	116 kDa U5 small nuclear ribonucleoprotein component	EFTUD2			0.365648	0.420707	158000000	11518000	131270000	7354700	143230000	5336400	145620000	8357400	302340000	12447000	162460000	7624200	158180000	9408700	171580000	18930000	208400000	10626000		24	41.3	109.43
-3.28962	-2.16754	-2.22102	-2.4394	-2.19767	-2.2776	-2.1191	-2.04638	-1.86538	A0A087WUT6;O60841	A0A087WUT6;O60841	Eukaryotic translation initiation factor 5B	EIF5B			0.282892	0.346522	160030000	3342700	125250000	5267900	186990000	6714800	324340000	6623200	234970000	12146000	198750000	4080100	198270000	7167500	150540000	8137900	167490000	15905000		24	27.3	138.68
-0.165677	-2.23379	-1.62189	-2.23848	-2.23732	-1.82342	-1.80748	-2.13125	-1.51334	E9PB90;P52789;P52790;Q2TB90	E9PB90;P52789	Hexokinase;Hexokinase-2	HK2			0.411175	0.457703	184110000	40677000	206170000	12119000	139770000	59150000	296320000	22564000	237140000	10750000	182960000	13867000	136370000	9852400	181560000	20788000	235560000	74552000		24	34.2	98.972
-2.44473	-2.4053	-2.43925	-2.49598	-2.5449	-2.52044	-2.42888	-2.38911	-2.46801	P30101;A0A8I5KT88;A0A8I5KNU9;A0A8I5KW00;A0A8I5KW33;A0A8I5KS72;A0A8I5QKQ5;A0A8I5KPY2;A0A8I5KXC9;A0A8I5KRV3;A0A8I5KYJ6;A0A8I5KXE2;A0A8I5KTA1;A0A8I5KP58;A0A8I5QJM1;H7BZJ3;A0A8I5QKT6	P30101;A0A8I5KT88;A0A8I5KNU9;A0A8I5KW00;A0A8I5KW33;A0A8I5KS72;A0A8I5QKQ5;A0A8I5KPY2;A0A8I5KXC9;A0A8I5KRV3;A0A8I5KYJ6;A0A8I5KXE2	Protein disulfide-isomerase A3	PDIA3		EC_lipos_Plain_lipos;SILAC_Ctrl_Plain_lipos	0.0136159	0.062	1837500000	156710000	1922200000	189520000	1693900000	128800000	2614900000	188140000	2668300000	147870000	2473200000	143450000	2061900000	198770000	2307600000	190940000	2841700000	159390000		24	55.4	56.782
-3.18074	-2.54979	-1.69984	-3.0895	-2.35159	-2.63971	-2.48479	-1.97608	-1.94203	A0A8V8TQK0;A0A8V8TNT7;O75083;A0A8V8TQ74;A0A8V8TP22;A0A8V8TNU2;A0A8V8TP31;D6RD66;A0A8V8TQ69;A0A8V8TPA9	A0A8V8TQK0;A0A8V8TNT7;O75083;A0A8V8TQ74;A0A8V8TP22;A0A8V8TNU2;A0A8V8TP31;D6RD66	WD repeat-containing protein 1	WDR1			0.450285	0.484273	495310000	7561600	525020000	14726000	413830000	11644000	680300000	7985600	454720000	10848000	405920000	8275500	665510000	12990000	281020000	14664000	540260000	18251000		24	59.4	62.339
-2.57141	-2.41766	-2.51804	-2.60445	-2.74265	-2.58892	-2.39002	-2.54667	-2.53291	P08133;E7EMC6	P08133;E7EMC6	Annexin A6;Annexin	ANXA6			0.111567	0.180017	433620000	31727000	479370000	27142000	498770000	38658000	601570000	35380000	564060000	27131000	509310000	31930000	488580000	32876000	461750000	32147000	510370000	34048000		25	45.6	75.872
-2.68761	-2.6034	-2.5135	-2.75955	-2.73418	-2.68297	-2.37797	-2.53918	-2.43464	Q99832;F8WAM2;F8WBP8	Q99832	T-complex protein 1 subunit eta	CCT7		SILAC_Ctrl_Plain_lipos	0.010258	0.0568533	724890000	56211000	924430000	79711000	572370000	54516000	1202600000	102380000	779680000	70081000	804740000	75807000	979780000	89756000	827970000	74579000	947620000	78781000		25	58.9	59.366
-3.23587	-1.29821	-3.06683	-2.56593	-1.346	-0.581087	-1.39195	-1.71506	-2.40339	Q92598;A0A0A0MSM0;R4GN69;Q5TBM3;D6RJ96;E9PDE8;O95757	Q92598;A0A0A0MSM0	Heat shock protein 105 kDa	HSPH1			0.410347	0.456934	297700000	6616000	355870000	20785000	318680000	3335100	433160000	69821000	342120000	48651000	306800000	54485000	404610000	42366000	281870000	28743000	480100000	29278000		25	46	96.864
-2.43214	-2.42206	-2.39996	-2.40759	-2.55903	-2.46865	-2.09185	-2.35757	-2.06994	Q9Y4L1;A0A494C039;K7EQK2;A0A8Q3SHG4;A0A087X054;J3QLE9;A0A087WWI4;A0A0G2JRS0;E9PJ21;J3QQH7;J3KTF1;J3QL06;A0A2R8Y358;A0A0G2JR71;A0A0G2JR88;A0A8Q3SHP7;A0A0G2JRG7;A0A0G2JRT9;Q9BST8;A0A1W2PS94;Q9BXT5	Q9Y4L1;A0A494C039;K7EQK2;A0A8Q3SHG4;A0A087X054;J3QLE9;A0A087WWI4;A0A0G2JRS0;E9PJ21;J3QQH7	Hypoxia up-regulated protein 1	HYOU1		SILAC_Ctrl_Plain_lipos	0.0238707	0.0757383	376830000	29690000	263970000	28169000	273350000	30939000	455330000	35491000	350330000	27980000	314730000	15968000	365650000	29517000	395530000	22765000	386300000	43485000		25	37	111.33
-2.56362	-2.58208	-2.38015	-2.46387	-2.52027	-2.50161	-2.35358	-2.34997	-2.4056	Q96P70	Q96P70	Importin-9	IPO9			0.089526	0.159981	429490000	37172000	405580000	20996000	395210000	14464000	459430000	34372000	525150000	16074000	477070000	34985000	477230000	34152000	460040000	56019000	451810000	42529000		25	35.4	115.96
-2.2596	-2.22871	-2.43713	-2.53986	-2.46156	-2.61176	-2.96844	-2.3259	-2.37819	A0A7I2V428;C9JLB1;A0A7I2V3F3;H7BY16;P19338;A0A7I2V5M5;A0A7I2V699;A0A7I2V2U7;A0A7I2V349;A0A7I2V506;A0A7I2V2S8	A0A7I2V428;C9JLB1;A0A7I2V3F3;H7BY16;P19338;A0A7I2V5M5;A0A7I2V699;A0A7I2V2U7;A0A7I2V349;A0A7I2V506	Nucleolin	NCL			0.368592	0.423251	2024400000	45071000	2897900000	96904000	2113200000	64744000	3510600000	175390000	3333100000	86464000	2918200000	46029000	3507000000	63844000	3123200000	86560000	3212300000	88218000		25	41.4	74.739
-2.54019	-2.34198	-1.72275	-1.6444	-2.52807	-2.53608	-2.9636	-2.54945	-3.79538	P13667;C9JMN9;A0A499FI48	P13667;C9JMN9;A0A499FI48	Protein disulfide-isomerase A4	PDIA4			0.140553	0.210541	298380000	24143000	396450000	20299000	316240000	29707000	376950000	32092000	459340000	15865000	337690000	31761000	405150000	21137000	376630000	32917000	369060000	14322000		25	45	72.932
-2.07582	-1.77088	-2.61061	-2.18063	-1.98017	-2.05859	-1.74536	-1.53149	-3.23149	Q9P2E9;F8W7S5;A0A087WU26;A2A2S5;V9GY78;REV__Q9P2M7;H9KV85;E9PN67;C9J066;Q8N4C6	Q9P2E9;F8W7S5;A0A087WU26	Ribosome-binding protein 1	RRBP1			0.977651	0.970088	153610000	14513000	149610000	7676000	138120000	5200800	293450000	20352000	196650000	19300000	174950000	8692200	145900000	31105000	121560000	10988000	179400000	4857200		25	25.5	152.45
-2.62995	-2.75049	-2.67844	-2.68799	-2.62451	-2.70219	-2.48657	-2.59344	-2.65863	P31948;F5H783;F5GXD8;H0YGI8	P31948	Stress-induced-phosphoprotein 1	STIP1			0.178486	0.248319	490630000	32160000	572880000	13919000	590000000	20957000	721840000	15615000	807600000	18285000	733390000	23478000	549500000	35645000	618960000	21532000	697900000	44213000		25	49.2	62.639
-2.33548	-2.20903	-3.04069	-2.38225	-3.25727	-2.43753	-2.15393	-2.16657	-2.87619	Q16851;E7EUC7;C9J6Q0	Q16851;E7EUC7	UTP--glucose-1-phosphate uridylyltransferase	UGP2			0.739066	0.739968	531380000	21759000	642240000	26904000	617000000	46611000	801320000	30622000	633510000	1728000	539990000	21143000	662600000	47672000	628360000	23801000	820940000	12484000		25	64.2	56.94
-1.97228	-2.45577	-2.21324	-2.13163	-2.53944	-2.44811	-2.07224	-2.03522	-2.30308	A0A1X7SBZ2;A0A5H1ZRQ2;Q92841;A0A0U1RQJ0	A0A1X7SBZ2;A0A5H1ZRQ2;Q92841	Probable ATP-dependent RNA helicase DDX17	DDX17			0.40872	0.456102	538280000	87380000	512480000	58937000	305000000	46472000	703280000	104530000	551040000	95679000	554440000	132170000	698370000	99547000	521280000	82820000	545650000	83973000		26	40.5	80.253
-3.06371	-2.95848	-2.90541	-3.04776	-2.9306	-3.11141	-2.87885	-2.77992	-2.79867	A0A7I2V659;A0A087WVQ9;P68104;Q5VTE0;A0A7I2V5N4;A0A7I2V3H3;A0A087WV01;A0A2U3TZH3;Q05639;A0A2R8Y488;Q5JR01;A0A2R8Y660;A6PW80;A0A6Q8PFK6;A0A2R8YDN5	A0A7I2V659;A0A087WVQ9;P68104;Q5VTE0;A0A7I2V5N4;A0A7I2V3H3;A0A087WV01	Elongation factor 1-alpha 1;Putative elongation factor 1-alpha-like 3;Elongation factor 1-alpha	EEF1A1;EEF1A1P5		SILAC_Ctrl_Plain_lipos	0.0357553	0.0996615	7659800000	313600000	7522500000	320430000	6121600000	288870000	8893400000	515080000	6789000000	291530000	8312900000	350420000	8271200000	454080000	8519500000	341660000	8181300000	443330000		26	69.1	49.824
-2.38571	-2.17658	-2.14286	-1.90931	-2.05571	-2.31387	-2.06782	0.504875	-2.08009	P41252;A0A804HL54;A0A804HJN6;A0A0A0MSX9;A0A804HHW9;A0A804HIV9;A0A804HJ36;J3KR24;A0A804HKU1;A0A804HK69;A0A804HIG2;A0A804HKW6;A0A0D9SFC1	P41252;A0A804HL54;A0A804HJN6;A0A0A0MSX9;A0A804HHW9;A0A804HIV9;A0A804HJ36;J3KR24;A0A804HKU1;A0A804HK69	Isoleucine--tRNA ligase, cytoplasmic	IARS			0.362187	0.419434	163940000	31138000	123680000	20129000	149420000	19236000	344240000	28695000	196870000	28514000	220720000	6034200	145520000	31349000	217760000	38555000	198680000	28654000		26	27.6	144.5
-1.93374	-1.98233	-1.9564	-2.00381	-2.11554	-2.22641	-1.969	-2.11679	-1.94959	P23229;A0A8C8KBL6;H7BZ97;C9JXX7	P23229;A0A8C8KBL6	Integrin alpha-6;Integrin alpha-6 heavy chain;Integrin alpha-6 light chain;Processed integrin alpha-6	ITGA6			0.145106	0.216719	231750000	21918000	301640000	17249000	267780000	17232000	348330000	18636000	375310000	13784000	319970000	24880000	274860000	15127000	211620000	14151000	336410000	22458000		26	31.1	126.6
-2.64991	-3.096	-2.56277	-3.31594	-2.58407	-3.1541	-2.24516	-3.01243	-2.15618	P07237;A0A7P0TA71;A0A7P0TA35;A0A7P0TB26;A0A7P0T9K9;I3L4M2;A0A7P0TA97;A0A7P0T8X1;I3L3P5;A0A7P0T8C0;H7BZ94;A0A7P0T8J3;I3L0S0;A0A7P0T9U6;H0Y3Z3;A0A7P0T9D6;I3L514;B3KTQ9;A0A7P0Z4S2;A0A7P0Z4J0;A0A7P0TAX9;A0A7P0TBP8;I3NI03;A0A7P0Z476;I3L3U6;A0A7P0T9S9;I3L1Y5;A0A7P0T9E3;A0A7P0T940;A0A7P0Z4B2;A0A7P0TBA3;A0A7P0Z4F8	P07237;A0A7P0TA71;A0A7P0TA35;A0A7P0TB26;A0A7P0T9K9;I3L4M2;A0A7P0TA97;A0A7P0T8X1;I3L3P5;A0A7P0T8C0;H7BZ94;A0A7P0T8J3;I3L0S0;A0A7P0T9U6;H0Y3Z3;A0A7P0T9D6;I3L514	Protein disulfide-isomerase	P4HB			0.297315	0.359231	984780000	27287000	1205300000	2652800	1019600000	28411000	1733800000	0	1660100000	45960000	1308900000	7967800	1388500000	54411000	1282700000	40701000	1675500000	54127000		26	55.5	57.116
-1.97903	-2.02909	-2.03682	-2.0357	-2.03517	-2.19449	-2.11873	-1.93937	-2.02873	P08195;A0A7P0Z4P5;A0A7P0TAN7;A0A7P0Z4A0;F5GZS6;A0A7P0T9F7;A0A7P0TBF8;A0A7P0T8U7;F5H056;A0A7P0TAS6;F5GZI0;A0A7P0T8F1;A0A7P0TAT7;H0YH36;H0YFS2;F5H0E2;A0A7P0T853;F5H867;H0YFX4;F5GZR9	P08195;A0A7P0Z4P5;A0A7P0TAN7;A0A7P0Z4A0;F5GZS6;A0A7P0T9F7;A0A7P0TBF8;A0A7P0T8U7;F5H056;A0A7P0TAS6;F5GZI0;A0A7P0T8F1	4F2 cell-surface antigen heavy chain	SLC3A2			0.498035	0.531338	1492200000	163880000	1437800000	163000000	1421000000	189810000	2294500000	180180000	2029500000	203870000	1809600000	177350000	2456500000	206720000	1859600000	202280000	1942400000	221180000		26	53	67.993
-2.69469	-2.8511	-2.59876	-2.51293	-2.75565	-2.63998	-2.43417	-2.57665	-2.46506	P49368;B4DUR8;E9PRC8;Q5SZX6;E9PQ35;E9PM09;Q5SZX9;Q5SZW8	P49368;B4DUR8	T-complex protein 1 subunit gamma	CCT3			0.11642	0.184709	890130000	66554000	1004300000	42785000	688330000	60799000	1510600000	131240000	1003000000	65685000	1235000000	88947000	834120000	120430000	1131300000	114880000	1197800000	100220000		27	60	60.533
-2.63819	-2.56431	-2.66777	-2.73054	-2.58597	-2.60533	-2.5107	-2.49908	-2.35661	P50990;H7C4C8;H7C2U0	P50990	T-complex protein 1 subunit theta	CCT8		SILAC_Ctrl_Plain_lipos	0.0402145	0.107234	938370000	70002000	1359900000	151690000	940040000	62465000	1647100000	190890000	1222200000	135000000	1264200000	146090000	1364600000	122110000	1257500000	138250000	1250800000	109180000		27	63.3	59.62
-2.19839	-3.38306	-2.86854	-2.36008	-3.31297	-1.14864	-2.43893	-3.41094	-2.15226	P53621;A0A3B3IT15;A0A3B3IS84;A0A3B3ISC6;A0A3B3IU89;A0A3B3ITI7;A0A3B3ITV3;A0A3B3ISK1;A0A3B3IU78;A0A3B3IS23;A0A3B3ITX2	P53621;A0A3B3IT15;A0A3B3IS84;A0A3B3ISC6;A0A3B3IU89	Coatomer subunit alpha;Xenin;Proxenin	COPA			0.711694	0.713118	168910000	8488000	180800000	1305700	114890000	5476600	204700000	14334000	206320000	7726400	161770000	13245000	241280000	13236000	149790000	0	150210000	5458700		27	30.1	138.34
-2.40759	-2.48819	-2.35491	-2.48423	-2.50136	-2.44867	-2.31495	-2.33883	-2.2127	A0A7I2V430;A0A7I2V4F0;Q92499;A0A7I2V2M5;A0A7I2YQ77;A0A087WZ71;A0A087X2G1;A0A7I2V4J3;A0A7I2V421;A0A7I2V5X8;A0A7I2YQD0;A0A7I2V4Q0	A0A7I2V430;A0A7I2V4F0;Q92499;A0A7I2V2M5;A0A7I2YQ77;A0A087WZ71;A0A087X2G1;A0A7I2V4J3	ATP-dependent RNA helicase DDX1	DDX1		SILAC_Ctrl_Plain_lipos	0.0171259	0.0628387	377420000	25720000	361380000	13944000	256540000	17229000	522770000	29626000	388980000	28824000	453270000	22619000	245090000	8154900	353560000	24840000	518240000	25092000		27	49.8	77.86
-2.89808	-3.01555	-2.78826	-2.69479	-2.60069	-2.80894	-2.51532	-2.7502	-2.55317	Q92616	Q92616	Translational activator GCN1	GCN1L1		SILAC_Ctrl_EC_lipos	0.0505022	0.112494	76045000	3972800	87188000	2267900	97396000	1861800	91554000	5182500	112020000	6122800	96356000	5359700	106670000	4642400	106080000	4433900	84501000	3924400		27	17	292.71
-2.27544	-1.92041	-3.14392	-2.26057	-0.611733	-2.20709	-2.1386	-3.01932	-1.92538	P23378;A0A1W2PP74;A0A1W2PQV3;A0A1W2PPB1;A0A1W2PQU6;A0A1W2PPK8;A0A1W2PPH6;A0A1W2PPE1;A0A1W2PPG0	P23378	Glycine dehydrogenase (decarboxylating), mitochondrial	GLDC			0.437687	0.478721	543480000	21756000	539560000	23703000	436030000	2839600	665880000	21324000	639050000	22969000	487790000	5092600	659940000	13972000	560250000	20386000	545160000	5920200		27	40.9	112.73
-2.7732	-2.28244	-2.44395	-3.22681	-2.47049	-2.70115	-2.44363	-3.23014	-2.98535	Q9UHB6;F8VQE1;F8VRN8;F8VS07;F8VTU2;F8VVQ7;J3QQM5;Q9BT23	Q9UHB6;F8VQE1;F8VRN8;F8VS07	LIM domain and actin-binding protein 1	LIMA1			0.425894	0.46864	216300000	4814400	260080000	4946400	192080000	6966800	498340000	2394200	324180000	10533000	337300000	19882000	268750000	19007000	372270000	2368600	281540000	4093400		27	47.4	85.225
-2.14644	-2.10098	-2.22048	-2.13315	-2.28244	-2.28511	-2.35159	-2.22223	-2.10656	P43243;A8MXP9;A0A0R4J2E8;D6REM6;D6R991;H0Y8T4;B3KM87;D6RCM3;D6REK4;D6R8Z5;D6RBK5;D6RIA2;D6RB45;D6RE02;A0A1B0GX04;D6RBS2;D6R9F3;D6RBI2;D6RAY2;D6RAM9	P43243;A8MXP9;A0A0R4J2E8;D6REM6;D6R991	Matrin-3	MATR3			0.562652	0.583595	820830000	54967000	829050000	67667000	761230000	82322000	1178800000	90199000	999330000	46377000	838670000	45285000	874830000	20481000	758150000	53534000	941730000	49885000		27	45.6	94.622
-2.32872	-2.16424	-2.34674	-2.52102	-2.52367	-2.19707	-2.1594	-2.08522	-2.1941	A0A3B3IU45;P33991;A0A3B3IT92;A0A3B3IS57;E5RG31;A0A3B3ITP6;A0A8V8TKP2;A0A3B3IRR8;A0A3B3ISC1;A0A494C100;Q9UJA3	A0A3B3IU45;P33991;A0A3B3IT92;A0A3B3IS57;E5RG31;A0A3B3ITP6	DNA replication licensing factor MCM4	MCM4			0.106669	0.176696	240510000	20766000	208060000	4385900	174200000	8833500	248710000	12664000	275670000	9171100	231030000	18471000	277650000	4330700	269850000	16901000	205430000	13051000		27	42.8	91.19
-2.74342	-3.2637	-2.1334	-2.62247	-2.71009	-2.47353	-2.38579	-2.54128	-2.44513	P00558;P07205	P00558	Phosphoglycerate kinase 1	PGK1			0.665694	0.677775	2908400000	66634000	2871500000	89912000	3313300000	56228000	5054000000	261020000	3321100000	72966000	3096100000	115600000	3615200000	102100000	3794800000	109240000	3909300000	103160000		27	71.5	44.614
-2.46937	-2.64792	-2.57984	-2.44725	-2.5192	-2.53249	-2.38534	-2.65563	-2.30672	Q13200;H7C1H2;C9JPC0;F8WBS8;H7C2Q3	Q13200	26S proteasome non-ATPase regulatory subunit 2	PSMD2			0.531967	0.561167	265860000	14937000	214600000	16410000	215270000	7708900	300650000	15253000	295230000	25029000	310740000	25379000	313470000	25123000	293600000	13621000	304880000	22903000		27	40.9	100.2
-1.62807	-1.6303	-1.74884	-1.86061	-1.70675	-1.80274	-1.45997	-1.58014	-1.46602	A0A8V8TLM6;P02786;A0A8V8TM41;A0A8V8TLK7;G3V0E5;A0A8V8TLN0;A0A8V8TM46;A0A8V8TN37;A0A8V8TND0;A0A8V8TLK4;F8WBE5;Q9UP52	A0A8V8TLM6;P02786;A0A8V8TM41;A0A8V8TLK7;G3V0E5;A0A8V8TLN0;A0A8V8TM46;A0A8V8TN37	Transferrin receptor protein 1;Transferrin receptor protein 1, serum form	TFRC		SILAC_Ctrl_Plain_lipos	0.00765245	0.0526957	499620000	56545000	606000000	77415000	413980000	50356000	788720000	94145000	598160000	77056000	577380000	67171000	563790000	69079000	472790000	55519000	597610000	60666000		27	40.1	88.701
-3.17094	-3.3105	-2.46594	-2.96799	-3.96286	-2.33352	-1.86061	-3.27561	-2.86716	P12956;B1AHC9	P12956;B1AHC9	X-ray repair cross-complementing protein 6	XRCC6			0.747777	0.746171	1036200000	21652000	1085800000	0	699180000	26416000	1414800000	13633000	1497500000	13404000	1299800000	40160000	1099300000	50854000	939270000	12325000	1304900000	0		27	52.4	69.842
-2.60858	-2.77162	-2.53533	-2.63093	-2.19106	-2.7313	-2.64007	-2.4135	-2.26708	P31939;H7C1S2;C9JLK0;F8WEF0	P31939	Bifunctional purine biosynthesis protein PURH;Phosphoribosylaminoimidazolecarboxamide formyltransferase;IMP cyclohydrolase	ATIC			0.542577	0.569628	741980000	81235000	687570000	79955000	766260000	66345000	1076300000	42675000	937780000	69066000	731940000	30620000	933220000	36020000	818310000	75767000	1231400000	77393000		28	69.1	64.615
-2.39783	-2.41465	-2.39002	-2.44638	-2.51812	-2.46682	-2.42469	-2.47746	-2.44058	P11021;A0A7P0TB36;A0A7P0TAI0	P11021;A0A7P0TB36;A0A7P0TAI0	78 kDa glucose-regulated protein	HSPA5		EC_lipos_Plain_lipos	0.0383422	0.104324	3841300000	199490000	4208500000	230870000	3108100000	154500000	5037300000	239820000	5093100000	212480000	5043500000	232510000	3006800000	292780000	3594600000	200780000	4352300000	187760000		28	49.2	72.332
-2.68372	-2.66118	-2.60323	-2.8138	-2.73207	-2.73399	-2.45934	-2.63549	-2.5003	P17987;E7ERF2;E7EQR6;F5H282;F5H136;F5GZ03;F5H676;F5H726;F5GZI8;F5GYL4;F5H7Y1	P17987;E7ERF2;E7EQR6;F5H282	T-complex protein 1 subunit alpha	TCP1		SILAC_Ctrl_Plain_lipos	0.0139665	0.0598118	613940000	16564000	591200000	21277000	471830000	18241000	830770000	34945000	870360000	23758000	580110000	56840000	785360000	51615000	730680000	43929000	764830000	36660000		28	63.5	60.343
-2.3737	-2.26972	-2.34132	-2.31552	-2.37804	-2.47329	-2.1939	-2.33373	-2.32128	Q13263;M0R0K9;M0R2I3;M0R3C0	Q13263;M0R0K9	Transcription intermediary factor 1-beta	TRIM28			0.263086	0.329827	1164000000	81771000	1188700000	73294000	996830000	70424000	1534600000	118580000	1412600000	111380000	1212200000	91234000	1328000000	108930000	1144500000	114350000	1404000000	78708000		28	60.8	88.549
-2.52234	-2.46929	-2.43207	-2.40683	-2.53316	-2.45918	-2.36016	-2.23657	-2.28202	P22314;Q5JRR6;Q5JRR9;Q5JRS0;Q5JRS1;Q5JRS3;Q5JRS2	P22314	Ubiquitin-like modifier-activating enzyme 1	UBA1		SILAC_Ctrl_EC_lipos;SILAC_Ctrl_Plain_lipos	0.0138953	0.0605238	464000000	20951000	507050000	31014000	470820000	37402000	792050000	45642000	780820000	49183000	536570000	30793000	740320000	24254000	594670000	34789000	738250000	51721000		28	41.3	117.85
-2.95299	-2.87091	-2.52052	-3.02879	-2.82777	-3.21598	-2.81157	-3.32736	-3.14293	P18206;A0A096LPE1	P18206	Vinculin	VCL			0.29139	0.353034	402480000	6591100	451580000	21566000	333000000	8592500	485300000	17674000	534980000	21924000	387950000	1539600	519180000	13251000	328740000	18925000	640280000	21335000		28	31.6	123.8
-2.11447	-1.87366	-2.00735	-2.06655	-2.03712	-1.97795	-1.98536	-1.99447	-1.92177	O75533;B4DGZ4;A0A494C1M2;H7C341;F8WC19	O75533	Splicing factor 3B subunit 1	SF3B1			0.659598	0.674203	281130000	19352000	216810000	19163000	193710000	30020000	400540000	50825000	366750000	67902000	306250000	39140000	322530000	48119000	330230000	47521000	353740000	52807000		29	33.8	145.83
-2.23623	-2.39707	-2.47257	-2.72137	-2.4515	-2.42028	-2.49452	-2.32077	-2.26645	P22102;F8WD69;C9JBJ1;C9JTV6;C9JZG2;C9JKQ7;H7C366;A0A140TA71	P22102	Trifunctional purine biosynthetic protein adenosine-3;Phosphoribosylamine--glycine ligase;Phosphoribosylformylglycinamidine cyclo-ligase;Phosphoribosylglycinamide formyltransferase	GART			0.299828	0.359208	324260000	9389200	255150000	13024000	338740000	8099400	291810000	15735000	393720000	16897000	348330000	17444000	437530000	17658000	408160000	16658000	393110000	15258000		30	44.5	107.77
-3.00012	-2.88236	-2.82869	-2.97665	-2.9668	-2.89529	-2.78757	-2.78657	-2.77093	CON__P08727;K7EMS3;CON__P19001;CON__Q6IFX2;CON__P19012;K7EPJ9;P19012;A8MT21;CON__Q99456;Q99456;CON__Q61782;CON__A2AB72;CON__O76015;CON__Q9D312;CON__Q14532;CON__O76014;A0A3B3IS58;CON__Q15323;CON__P35900;CON__Q9UE12;CON__O76013;A0A3B3ITG2;CON__REFSEQ:XP_986630;CON__A2A5Y0;Q8N1A0;Q14525;P35900;O76013;O76015;C9JTG5;Q14532;O76014;CON__Q14525;CON__Q8N1A0;Q15323	CON__P08727;K7EMS3		KRT19		SILAC_Ctrl_Plain_lipos	0.0292499	0.0866218	6365900000	569510000	7418300000	638110000	6003100000	493630000	9023800000	784290000	7336400000	599610000	7417000000	583750000	7710700000	645970000	6161400000	603620000	7806600000	685670000	+	30	82.5	44.091
-2.01619	-1.64498	-1.89304	-2.30943	-2.14076	-2.18843	-1.82378	-2.07753	-1.97994	P26639;D6R9F8;D6RCA5;D6RDJ6;B7ZLP8;A2RTX5;D6RBR8;D6RJ97;D6RHV7;D6RCS6	P26639	Threonine--tRNA ligase, cytoplasmic	TARS		EC_lipos_Plain_lipos	0.0492641	0.11195	555780000	7966300	540170000	12104000	549050000	20018000	815640000	25355000	655840000	33018000	622260000	6573100	647430000	34551000	586740000	21838000	627210000	34134000		30	50.1	83.434
-2.50447	-2.67107	-2.51804	-2.64341	-2.54254	-2.51721	-2.30629	-2.36743	-2.40301	P26640;A0A140T936;A0A140T954;A2ABF4;A0A0G2JJT9;A0A140T904;H0Y426	P26640;A0A140T936	Valine--tRNA ligase	VARS		SILAC_Ctrl_EC_lipos;SILAC_Ctrl_Plain_lipos	0.0184138	0.0633469	363610000	22241000	312600000	13293000	319000000	23622000	499150000	37098000	414390000	33305000	435990000	34402000	460280000	41522000	398780000	35218000	454450000	28266000		30	37.5	140.47
-3.19654	-3.17606	-3.07716	-3.32446	-3.12306	-3.20065	-3.13924	-3.03021	-2.95915	CON__P08729;CON__Q9DCV7;CON__Q6ISB0;Q9NSB2;CON__Q9NSB2;H7C5W5;CON__P07744;P41219;U3KPR1;CON__Q14CN4-1;CON__Q7RTS7;CON__Q3SY84;CON__Q8N1N4-2;CON__Q7RTT2;CON__Q14533;CON__O43790;CON__P78386;H0YHD9;CON__P78385;A0A1W2PR46;F8VS61;F8W1S1;A0A1X7SBR3;CON__Q6IME9;Q3SY84;K7ELP4;K7EJU1;A0A1X7SCE1;K7EKH9;Q7RTS7;O43790;P78385;CON__Q61726;P14136;Q14CN4;P78386;Q14533;B4DIR1;CON__Q6NT21;Q8N1N4	CON__P08729					0.122601	0.194017	1152200000	87474000	1126600000	93322000	994100000	90386000	1477700000	116440000	1213400000	133240000	995440000	103840000	1005600000	96694000	1040700000	103730000	1354400000	123140000	+	30	57.4	51.417
-2.66529	-2.61317	-2.58346	-2.75001	-2.64178	-2.66529	-2.41843	-2.55512	-2.46005	Q86VP6;A0A0C4DGH5;H0YH27	Q86VP6;A0A0C4DGH5	Cullin-associated NEDD8-dissociated protein 1	CAND1		SILAC_Ctrl_Plain_lipos	0.0114507	0.0577949	429210000	8272700	382650000	12016000	245090000	7380900	541330000	9874700	355850000	15658000	372130000	12117000	391420000	17409000	314780000	9181300	287650000	11376000		31	32.9	136.37
-2.07942	-2.1315	-2.13898	-2.22844	-2.19621	-2.17965	-3.08399	-1.94153	-2.85905	P13797;H7C4N2;U3KQI3;F2Z2Z9	P13797	Plastin-3	PLS3			0.238342	0.303471	1132000000	30438000	1156200000	34357000	762430000	31756000	1196700000	39420000	1240200000	39238000	1056600000	25794000	941840000	25515000	955150000	38859000	962290000	36049000		31	56.7	70.81
-2.85768	-3.16877	-2.78418	-1.49374	-2.59684	-1.43024	-3.18723	-1.44167	-3.04004	P13010;C9JZ81;H7C0H9	P13010	X-ray repair cross-complementing protein 5	XRCC5			0.218625	0.283133	832450000	11376000	817360000	10368000	796590000	11341000	1125700000	56754000	1158800000	54978000	830670000	42412000	966080000	12175000	931000000	37859000	956680000	18349000		31	58.7	82.704
-2.50014	-2.91997	-2.72413	-2.82051	-2.60191	-2.62424	-2.7728	-2.91779	-2.46435	P27708;F8VPD4;H7C2E4;H7C3Z5;H7BZB3	P27708;F8VPD4	CAD protein;Glutamine-dependent carbamoyl-phosphate synthase;Aspartate carbamoyltransferase;Dihydroorotase	CAD			0.968944	0.958733	144440000	12051000	170940000	6652300	114530000	6664900	184740000	6095400	137720000	9676600	176630000	5932900	164630000	7587500	143590000	9273000	193880000	10092000		32	24.6	242.98
-2.75565	-2.44536	-2.83424	-3.16857	-2.85872	-2.62585	-2.62549	-2.49655	-2.52168	O00410;H0Y8C6;E7ETV3;E7EQT5;H0Y3V4;E7EWK4;E7EX05;E7EV12;E7ESZ1;C9J875;C9JQT6;C9JZD8;E7ETV8;O60518;C9JXE0;C9JZ53;F8WF30;C9J583	O00410;H0Y8C6	Importin-5	IPO5			0.198937	0.264194	346220000	7246500	368690000	12714000	291360000	8153700	240860000	3594800	310590000	12075000	310030000	5935300	364240000	11219000	308360000	16821000	377890000	18698000		32	46.7	123.63
-2.78389	-2.81899	-2.77982	-2.88875	-2.85413	-2.77932	-2.6472	-2.76317	-2.6407	P29401;E9PFF2;F8W888;F8WAX4	P29401	Transketolase	TKT		SILAC_Ctrl_Plain_lipos	0.0268222	0.0796207	2763800000	100580000	1876100000	96167000	1771500000	93905000	3646600000	87761000	2521500000	110710000	2386200000	97601000	3147500000	106620000	2992500000	101850000	3053200000	133300000		32	72.7	67.877
-2.35779	-2.404	-2.09431	-2.05062	-2.41465	-2.33257	-2.06341	-2.35786	-2.21571	P53396;K7ESG8;K7EIE7	P53396	ATP-citrate synthase	ACLY			0.864105	0.857524	456110000	29191000	455600000	27654000	408170000	32952000	391380000	39578000	523690000	30524000	442880000	34428000	537500000	39356000	450780000	11436000	490360000	47936000		33	39.7	120.84
-1.37819	-1.62238	-1.40183	-1.59218	-1.58827	-1.71269	-1.56914	-1.44442	-1.77621	P15924;A0A804HL18	P15924	Desmoplakin	DSP			0.338053	0.397678	78322000	14820000	85605000	7253800	99889000	10477000	159630000	16914000	100030000	12669000	146320000	9340500	133340000	8720200	82209000	10281000	145870000	16496000		33	15.5	331.77
-2.4219	-2.51507	-2.38549	-2.47545	-2.50447	-2.42074	-2.34666	-2.37452	-2.39509	Q14697;F5H6X6	Q14697;F5H6X6	Neutral alpha-glucosidase AB	GANAB			0.116404	0.185322	843040000	47515000	723970000	71416000	665510000	67137000	1186000000	70749000	862200000	55009000	746400000	35689000	829470000	60473000	701700000	56257000	922730000	92422000		33	53.7	106.87
-2.34637	-2.35727	-2.18988	-2.38015	-2.46578	-2.44576	-2.3148	-2.33192	-2.34512	P52272;A0A087X0X3;M0QZM1;M0R2I7;M0R019;M0R2T0;M0R0N3;M0QY96;M0QYQ7;M0QYL3;M0R0Y6	P52272;A0A087X0X3;M0QZM1	Heterogeneous nuclear ribonucleoprotein M	HNRNPM			0.0819269	0.150443	1081700000	114960000	1169500000	131100000	810780000	85799000	1375500000	75845000	1151900000	78697000	1162600000	117000000	1360500000	161000000	869740000	95999000	1179700000	77326000		33	57.3	77.515
-2.09154	-1.83568	-2.06052	-2.09019	-2.12683	-2.07887	-1.97653	-2.12551	-2.0041	B4DER1;A0A6I8PIT3;A0A6I8PIV1;Q9P2J5;A0A6I8PRS0;A0A6I8PL42;A0A6I8PS05;A0A6I8PLB8;A0A6I8PLB3;A0A6I8PIP7;A0A6I8PTV8;A0A6I8PRU9;A0A6I8PRP1	B4DER1;A0A6I8PIT3;A0A6I8PIV1;Q9P2J5;A0A6I8PRS0;A0A6I8PL42;A0A6I8PS05;A0A6I8PLB8;A0A6I8PLB3;A0A6I8PIP7;A0A6I8PTV8	Leucine--tRNA ligase, cytoplasmic	LARS			0.449947	0.484908	399550000	14227000	420490000	23619000	358920000	11894000	429690000	27794000	439720000	22772000	408600000	21871000	485460000	11305000	430710000	18665000	445560000	26283000		33	36.1	131.47
-2.58087	-2.55538	-2.602	-2.69722	-2.64043	-2.49802	-2.53216	-2.59327	-2.3806	P14618;A0A8V8TNX9;A0A804F6T5;A0A804F729;B4DNK4;H3BTN5;A0A8V8TMM5;H3BQ34;H3BUW1;H3BTJ2;H3BT25;H3BU13;H3BN34;H3BQZ3;P30613	P14618;A0A8V8TNX9;A0A804F6T5;A0A804F729;B4DNK4;H3BTN5;A0A8V8TMM5;H3BQ34	Pyruvate kinase PKM;Pyruvate kinase	PKM			0.353349	0.409899	2819200000	292780000	3588900000	376980000	2856300000	315930000	4355400000	501080000	3324000000	335960000	3131000000	379920000	3841200000	403630000	3224800000	349460000	3749900000	406130000		33	68.9	57.936
-2.36505	-2.63361	-2.36082	-2.48633	-2.46315	-2.50709	-2.34395	-2.492	-2.21411	P05023;A0A2R8YEY8;P13637;A0A0A0MT26;M0R116;B1AKY9;P50993;H0Y7C1;Q13733;Q5TC01;Q5TC02;P54707;E9PRA5;M0QXF2;Q5TC05;P20648;A0A669K9X0	P05023	Sodium/potassium-transporting ATPase subunit alpha-1	ATP1A1			0.416005	0.461743	785140000	39736000	933070000	34030000	696720000	80569000	1154700000	60067000	1028700000	64992000	995940000	77869000	993920000	90455000	838600000	69665000	1135200000	121980000		34	43	112.89
-2.51581	-2.55461	-2.53625	-2.32402	-2.69059	-2.64711	-2.46379	-2.4066	-2.47618	P48643;B7ZAR1;E9PCA1;E7ENZ3;D6RIZ7;H0Y914	P48643;B7ZAR1;E9PCA1;E7ENZ3	T-complex protein 1 subunit epsilon	CCT5			0.543164	0.568418	979460000	56656000	1117000000	50627000	1033500000	65910000	1392900000	76857000	1262900000	48970000	928280000	56718000	1073400000	78634000	900290000	66003000	1128900000	80916000		34	74.1	59.67
-2.13429	-2.26541	-2.24352	-2.33767	-2.07704	-2.24148	-2.27956	-2.16715	-2.16864	A0A6Q8PFJ0;P02545;A0A804HL68;A0A6Q8PHQ9;A0A6Q8PF80;A0A6Q8PGH0;A0A6Q8PFM1;A0A6Q8PF59;A0A6Q8PFF5	A0A6Q8PFJ0;P02545;A0A804HL68;A0A6Q8PHQ9;A0A6Q8PF80	Prelamin-A/C;Lamin-A/C	LMNA			0.983731	0.974008	751290000	76186000	975780000	80849000	850510000	38952000	1087800000	117740000	997570000	83254000	829260000	91406000	940690000	55537000	834770000	93757000	968280000	88571000		34	47.7	80.902
-2.57527	-2.719	-2.5168	-2.70425	-2.69199	-2.67263	-2.45119	-2.51515	-2.50038	P55786;E9PLK3;A0A7I2V3W8;A0A7I2V389;A0A8V8TQ95;E9PPZ2;A6NEC2;A0A7I2V604;E9PP11;H0YDG0;A0A7I2V5D4;E9PPD4;E9PJY4;H0YCQ5;A0A7I2YQS3;A0A7I2V5M8;E9PJF9;A0A7I2V3D7;E9PI82	P55786;E9PLK3;A0A7I2V3W8;A0A7I2V389;A0A8V8TQ95	Puromycin-sensitive aminopeptidase	NPEPPS		SILAC_Ctrl_Plain_lipos	0.0234571	0.0760762	576190000	16802000	599460000	15016000	620380000	13552000	761190000	32887000	799230000	33108000	746670000	29788000	838520000	20488000	730340000	18189000	945560000	32995000		34	48.3	103.28
-2.69087	-2.61017	-2.64512	-2.79266	-2.45198	-2.662	-2.49679	-2.50931	-2.56277	A0A8I5KUE3;A0A8I5KYZ1;E9PMV1;Q15149;A0A8I5KSD5;H0YDN1	A0A8I5KUE3;A0A8I5KYZ1;E9PMV1;Q15149;A0A8I5KSD5;H0YDN1	Plectin	PLEC			0.33331	0.390676	74732000	7091900	117160000	9066600	72889000	10860000	152920000	8364900	83004000	15952000	86463000	7211900	133010000	16389000	92316000	12946000	158520000	12883000		34	12	513.72
-1.87784	-2.08357	-2.02268	-2.0204	-2.2186	-2.0598	-2.12394	-2.20058	-2.14458	O14980;A0A7I2V461;A0A7I2V2Y6;A0A7I2YQV4;A0A7I2V2H0;A0A7I2V2S3;A0A7I2V3W6;A0A7I2V3P3;A0A7I2V6B9;A0A7I2V488;A0A7I2V3N0;A0A7I2V4A3;A0A7I2YQX3;C9JKM9;C9J673;A0A7I2V2C5;A0A7I2V3J1;A0A7I2YQP1;A0A7P0Z4B7;F8WF71;C9IYM2;A0A7I2V396	O14980;A0A7I2V461;A0A7I2V2Y6;A0A7I2YQV4;A0A7I2V2H0;A0A7I2V2S3;A0A7I2V3W6;A0A7I2V3P3;A0A7I2V6B9;A0A7I2V488;A0A7I2V3N0;A0A7I2V4A3;A0A7I2YQX3	Exportin-1	XPO1			0.157998	0.227424	597200000	43383000	513010000	38112000	490000000	27786000	756620000	69083000	760750000	27517000	667350000	43449000	730370000	33859000	716340000	50959000	661870000	41209000		35	42.4	123.38
-1.54305	-1.70083	-1.74352	-1.63223	-1.72939	-1.6707	-1.55724	-1.52081	-1.52272	P35221;G3XAM7;E5RIB1;E5RG03;E5RJ41;E5RGY6;E5RFM5;E5RGD2;E5RHV7;E5RJP7;H0YBB8;E5RFK9;A0A0A0MRI5;E5RIE0;E5RJL0;E5RFM3;A0A0A0MTJ6;E5RGY7;E5RFG3;E5RGU3;E5RHJ5;A0A087WZL6;E5RIT8;E5RGS1;E5RJ43;E5RGG4;A0A804HI07;Q9UI47;E5RJZ2	P35221;G3XAM7	Catenin alpha-1	CTNNA1			0.0776983	0.144634	1007000000	58144000	905630000	72404000	706370000	66766000	1203600000	101760000	1040800000	89412000	824710000	69358000	883740000	112350000	828020000	103370000	950890000	82554000		36	61.3	100.07
-2.20078	-2.28069	-2.51936	-2.3171	-2.43401	-2.25842	-2.30059	-2.04287	-2.04371	Q14152	Q14152	Eukaryotic translation initiation factor 3 subunit A	EIF3A			0.190565	0.255669	171260000	10416000	276300000	9772800	202950000	25595000	376370000	36236000	335150000	35783000	332480000	26849000	323550000	51291000	237850000	31777000	359180000	43465000		36	29.5	166.57
-2.35063	-2.47057	-2.58918	-2.52982	-2.47995	-2.51144	-2.30287	-2.3818	-2.3764	Q7KZF4;H7C597	Q7KZF4	Staphylococcal nuclease domain-containing protein 1	SND1			0.10148	0.172495	949480000	62309000	729990000	44353000	774860000	43059000	1001300000	58320000	869570000	60267000	841720000	54935000	939270000	63741000	1020900000	48530000	1202000000	87312000		36	53.1	102
-2.17886	-2.14861	-2.19416	-2.23331	-2.26791	-2.15406	-2.14529	-1.98011	-2.06142	O75643;A0A494C1A5	O75643;A0A494C1A5	U5 small nuclear ribonucleoprotein 200 kDa helicase	SNRNP200		SILAC_Ctrl_Plain_lipos	0.0453994	0.11032	227090000	22342000	184350000	17908000	211240000	19091000	303530000	25381000	328450000	21869000	230230000	19673000	257510000	21506000	185460000	23134000	298680000	30408000		37	25.7	244.5
-2.29818	-2.39009	-2.38654	-2.48892	-2.503	-2.50914	-2.38836	-2.40667	-2.31811	P55072;A0A7P0TAW3;A0A7I2V540;C9JUP7;A0A7P0T8A3;A0A7P0T8Q5;A0A7P0TAQ1;A0A7P0Z4C6;A0A7I2V2Y2;A0A7I2V5G8;A0A7P0TAY0;A0A7P0TBK7;A0A7P0Z4D1;A0A7P0TA22;A0A7P0T9X5;A0A7P0T946;A0A7P0T971;A0A7I2YQJ0;A0A7P0T8D6;A0A7P0T8Q4	P55072;A0A7P0TAW3;A0A7I2V540;C9JUP7;A0A7P0T8A3;A0A7P0T8Q5;A0A7P0TAQ1;A0A7P0Z4C6;A0A7I2V2Y2	Transitional endoplasmic reticulum ATPase	VCP		EC_lipos_Plain_lipos;SILAC_Ctrl_Plain_lipos	0.00961105	0.0593239	1146800000	66253000	1645600000	109720000	957090000	73807000	2125200000	156870000	1942100000	110890000	1533400000	117180000	2017500000	130230000	1667600000	126880000	1881900000	144190000		37	64.9	89.321
-2.01223	-2.05343	-1.91653	-2.03044	-1.98051	-1.99154	-1.88945	-1.86554	-1.82854	P49588;A0A6Q8PGN5;H3BPK7;A0A6Q8PFY2;A0A6Q8PF33;A0A6Q8PGE8;A0A6Q8PGR9;A0A6Q8PGB5;A0A6Q8PFK3;A0A6Q8PHJ2;A0A6Q8PH44;A0A6Q8PHP7;A0A6Q8PHP3;A0A6Q8PF77;A0A6Q8PG28;A0A6Q8PG62;A0A6Q8PGI8	P49588;A0A6Q8PGN5;H3BPK7;A0A6Q8PFY2;A0A6Q8PF33;A0A6Q8PGE8;A0A6Q8PGR9;A0A6Q8PGB5;A0A6Q8PFK3;A0A6Q8PHJ2;A0A6Q8PH44	Alanine--tRNA ligase, cytoplasmic	AARS		SILAC_Ctrl_EC_lipos;SILAC_Ctrl_Plain_lipos	0.017731	0.0623093	730110000	86065000	898320000	117510000	810410000	127410000	1136600000	154220000	859150000	111090000	861240000	148930000	973520000	171510000	863710000	151250000	1089200000	140720000		38	57.1	106.81
-2.23358	-2.32938	-2.50201	-2.43925	-2.31122	-2.45569	-2.26722	-2.34872	-2.31409	P55060	P55060	Exportin-2	CSE1L			0.523968	0.55975	2578400000	322970000	2252900000	316490000	2197600000	318400000	959150000	31544000	2709100000	380180000	2583900000	309510000	2775100000	384590000	2644900000	367650000	3529600000	535060000		38	44.2	110.42
-2.40011	-2.51895	-2.44348	-2.54448	-2.54448	-2.32525	-2.27914	-2.38217	-2.27739	P34932	P34932	Heat shock 70 kDa protein 4	HSPA4			0.129528	0.1965	1983900000	102400000	1659900000	114640000	1502800000	76075000	2033400000	126000000	2106300000	151800000	2000600000	123730000	2093600000	141240000	1689300000	106450000	2190700000	139020000		40	61.2	94.33
-2.44019	-3.52439	-2.35631	-3.17322	-3.19677	-3.27124	-2.16456	-2.16637	-3.08605	Q02952	Q02952	A-kinase anchor protein 12	AKAP12			0.249823	0.311989	521900000	13193000	533880000	7563900	422370000	13868000	792540000	10190000	477800000	14356000	556830000	8618900	594900000	21720000	461900000	11169000	601020000	6608200		42	40.8	191.48
-2.9531	-2.71539	-2.79686	-2.76386	-2.85454	-2.8246	-2.59806	-2.70472	-2.54861	O43707;F5GXS2;A0A8V8TL71;H7C144;K7EP19;D6RH00	O43707;F5GXS2;A0A8V8TL71;H7C144	Alpha-actinin-4	ACTN4			0.0480847	0.113532	416260000	26113000	564710000	19821000	553910000	31546000	769950000	36628000	868980000	30992000	576710000	37723000	777160000	48123000	613840000	41956000	574760000	29302000		43	61.1	104.85
-2.41619	-2.524	-2.4877	-2.56252	-2.70764	-2.5917	-2.47073	-2.44741	-2.46881	P14625;A0A7P0T823;A0A7P0TAT8;H0YIV0;A0A7P0TAE1;A0A087WT78;A0A7P0T917;A0A7P0TAY2;A0A7P0TBC2;A0A7P0T885;A0A7P0T8R3;A0A7P0Z405;Q58FF3;F8W026;A0A7P0TAG4;A0A7P0Z4B4;A0A7P0T8C8;A0A7P0TAC2	P14625;A0A7P0T823;A0A7P0TAT8;H0YIV0;A0A7P0TAE1;A0A087WT78;A0A7P0T917;A0A7P0TAY2;A0A7P0TBC2	Endoplasmin	HSP90B1		EC_lipos_Plain_lipos;SILAC_Ctrl_Plain_lipos	0.0224372	0.0740971	2603200000	147710000	2981100000	175610000	2429500000	127460000	4299200000	178660000	3169500000	161280000	2867800000	106120000	3486100000	197240000	2865500000	171020000	3394100000	126230000		43	54.4	92.468
-2.50193	-2.60279	-2.57244	-2.71672	-2.51688	-2.56235	-2.25236	-2.40515	-2.09456	P11586;V9GYY3;F5H2F4;A0A8V8TMA4;A0A8V8TKT4;A0A8V8TL50;V9GZ78;A0A8V8TKR5;A0A8V8TKS0;A0A494C1T2;A0A8V8TL46;A0A8V8TMA9;A0A8C8UXK2	P11586;V9GYY3;F5H2F4;A0A8V8TMA4;A0A8V8TKT4;A0A8V8TL50;V9GZ78;A0A8V8TKR5;A0A8V8TKS0;A0A494C1T2	C-1-tetrahydrofolate synthase, cytoplasmic;Methylenetetrahydrofolate dehydrogenase;Methenyltetrahydrofolate cyclohydrolase;Formyltetrahydrofolate synthetase;C-1-tetrahydrofolate synthase, cytoplasmic, N-terminally processed	MTHFD1		SILAC_Ctrl_EC_lipos;SILAC_Ctrl_Plain_lipos	0.0170867	0.0635217	674850000	18625000	838100000	18142000	639290000	14911000	868880000	25137000	656770000	21931000	848580000	33282000	953590000	25786000	653500000	14152000	910200000	27967000		46	66.2	101.53
-2.28814	-2.27063	-2.28321	-2.35838	-2.34249	-2.23895	-2.09363	-2.16366	-2.20085	P07814;V9GYZ6;V9GZ76	P07814;V9GYZ6	Bifunctional glutamate/proline--tRNA ligase;Glutamate--tRNA ligase;Proline--tRNA ligase	EPRS		SILAC_Ctrl_EC_lipos;SILAC_Ctrl_Plain_lipos	0.0158626	0.0638182	708930000	51534000	659770000	58726000	512630000	48242000	799210000	79316000	687200000	34092000	576400000	51827000	592770000	47113000	609840000	67419000	700600000	70095000		49	46	170.59
-2.47931	-2.56482	-2.67872	-2.51787	-2.55038	-2.51705	-2.25216	-2.39229	-2.3065	P42704;A0A804HK30;A0A804HL40;A0A804HIG4;A0A804HIN4;A0A804HKI2;A0A804HLG8;A0A804HKJ0;A0A804HKR3;A0A804HI14;A0A804HJZ1;A0A804HIQ7;A0A804HI40;A0A804HHY9;A0A804HJI0;A0A804HJH8;A0A804HK02;C9JCA9;B8ZZ38;A0A804HIV5;A0A0C4DG06;A0A804HKX0;A0A804HKR5;A0A804HJA1;A0A804HKK7;A0A804HKX6;H7C3W8;A0A804HJG8;A0A804HLK8;A0A804HI44;A0A804HLL8	P42704;A0A804HK30;A0A804HL40;A0A804HIG4;A0A804HIN4;A0A804HKI2;A0A804HLG8;A0A804HKJ0;A0A804HKR3;A0A804HI14;A0A804HJZ1;A0A804HIQ7;A0A804HI40;A0A804HHY9;A0A804HJI0;A0A804HJH8;A0A804HK02;C9JCA9	Leucine-rich PPR motif-containing protein, mitochondrial	LRPPRC		SILAC_Ctrl_EC_lipos;SILAC_Ctrl_Plain_lipos	0.00976375	0.0588889	443980000	18344000	468160000	19888000	465790000	23055000	718060000	8753700	742680000	26503000	612760000	27445000	621120000	31327000	741110000	17736000	811640000	50882000		51	46.9	157.9
-2.31876	-2.32532	-2.3166	-2.5782	-2.29825	-2.41588	-2.54608	-2.17592	-2.45918	P78527;A0A8V8TMR1;H0YG84;F5GX40	P78527;A0A8V8TMR1	DNA-dependent protein kinase catalytic subunit	PRKDC			0.630955	0.658891	325080000	12875000	342540000	13881000	265480000	27457000	755920000	27602000	398440000	24931000	317530000	19109000	370520000	16317000	337940000	45996000	447230000	45633000		57	18.9	469.08
-2.34381	-2.50357	-2.54271	-2.53057	-2.43565	-2.35166	-2.3836	-2.37879	-2.26292	Q9Y490;Q9Y4G6;H0YMT1;A0A1B0GVU7	Q9Y490	Talin-1	TLN1			0.283131	0.346337	582400000	35449000	701830000	63207000	536370000	25097000	845710000	84615000	748300000	61971000	745340000	53540000	743240000	58914000	725410000	73533000	971800000	72002000		63	41	269.76
-2.28265	-2.068	-2.18108	-2.38775	-1.9808	-2.23419	-2.1191	-2.26986	-2.1904	P35580;A0A8I5KZ38;A0A8I5KSC2;A0A8I5KTT7;A0A8V8TPI8;H0Y6I0;A0A8V8TQI6;C9J0Y3;Q13439	P35580;A0A8I5KZ38	Myosin-10	MYH10			0.978291	0.968567	405230000	25120000	504530000	73767000	390230000	33603000	852320000	91173000	639760000	54523000	644050000	64400000	590730000	52727000	598830000	38251000	628750000	61341000		66	40.2	229
-2.54709	-2.45656	-2.40163	-2.57613	-2.53416	-2.58511	-2.47041	-2.35395	-2.39494	Q00610;A0A8V8TQ14;K7EJJ5;A0A087WVQ6;A0A8V8TR47;A0A8V8TRF0;A0A8V8TQK1;A0A8V8TRE8;A0A8V8TQK3;A0A8V8TQ18;J3KRF5;J3KS13;P53675;A0A087WX41;A0A8V8TQK7;J3QL20;A0A087WXH4;A0A087WV74;F5H5N6	Q00610;A0A8V8TQ14;K7EJJ5;A0A087WVQ6;A0A8V8TR47;A0A8V8TRF0;A0A8V8TQK1;A0A8V8TRE8;A0A8V8TQK3;A0A8V8TQ18	Clathrin heavy chain 1;Clathrin heavy chain	CLTC		SILAC_Ctrl_Plain_lipos	0.0372607	0.102746	1487100000	135170000	1676300000	120740000	1436600000	114820000	1898300000	188440000	2176900000	215810000	1698400000	151130000	1902500000	148570000	1782900000	106940000	2024800000	121200000		71	58.6	191.61
-2.37744	-2.32909	-2.31036	-2.32344	-2.41089	-2.37243	-2.19892	-2.29605	-2.17893	P46940;A0A0J9YXZ5;H0YLE8;A0A087X225;A0A087WWP1;F2Z2E2;Q86VI3;H0YKA5;E9PDT6	P46940;A0A0J9YXZ5;H0YLE8	Ras GTPase-activating-like protein IQGAP1	IQGAP1		SILAC_Ctrl_Plain_lipos	0.0239493	0.0756667	2314700000	201430000	2620500000	188070000	2049500000	154650000	3633000000	259890000	3103300000	211600000	2674500000	199140000	2976900000	267950000	2867400000	192160000	3356400000	265990000		74	60.7	189.25
-2.09604	-2.12061	-1.88838	-2.08492	-2.30929	-2.21598	-1.9947	-2.13283	-2.24605	Q14204;A0A7P0T9C4;A0A7P0TA13;A0A2R8Y5T0;A0A2R8Y706;A0A7P0T9R4;A0A7P0TAW9;A0A7P0T7V5;A0A7P0T916;A0A7P0T8N2;A0A7P0TBJ7;A0A7P0TAF3;A0A7P0TB75;A0A2R8Y6H2;A0A7P0T9K2;A0A7P0T9F1;A0A7P0T8W5;A0A2R8YFZ7;A0A7P0TAM4;A0A7P0T825;A0A7P0TB64;A0A7P0TAV5;A0A7P0T990;A0A804HHY6;A0A7P0T942;A0A2R8YGC7;A0A7P0T9S3;A0A7P0T934;A0A7P0T9Y3;A0A7P0TBC9;A0A7P0TAS7;A0A7P0TB96	Q14204;A0A7P0T9C4;A0A7P0TA13;A0A2R8Y5T0;A0A2R8Y706;A0A7P0T9R4;A0A7P0TAW9;A0A7P0T7V5;A0A7P0T916;A0A7P0T8N2;A0A7P0TBJ7;A0A7P0TAF3;A0A7P0TB75;A0A2R8Y6H2;A0A7P0T9K2;A0A7P0T9F1;A0A7P0T8W5;A0A2R8YFZ7;A0A7P0TAM4;A0A7P0T825;A0A7P0TB64;A0A7P0TAV5;A0A7P0T990;A0A804HHY6;A0A7P0T942;A0A2R8YGC7;A0A7P0T9S3;A0A7P0T934	Cytoplasmic dynein 1 heavy chain 1	DYNC1H1			0.3116	0.37297	319610000	51203000	401460000	32976000	257460000	50368000	463800000	86025000	387830000	72741000	355510000	63497000	405630000	35400000	356290000	23666000	380310000	26813000		78	24.8	532.4
-2.11422	-2.08645	-2.12048	-2.19251	-2.265	-2.09142	-1.99833	-2.01106	-2.01823	Q01082;A0A087WUZ3;F8W6C1;A0A087WYQ1;O15020;A4QPE4	Q01082;A0A087WUZ3	Spectrin beta chain, non-erythrocytic 1	SPTBN1		SILAC_Ctrl_Plain_lipos	0.0177305	0.0629583	870820000	55196000	931820000	80531000	603610000	51196000	1316300000	61414000	929150000	57821000	803690000	67998000	826860000	71120000	604330000	68853000	884570000	89896000		78	46.5	274.61
-2.57716	-2.67743	-2.54776	-2.66036	-2.64286	-2.61026	-2.53491	-2.52326	-2.47353	A0A8I5KWT8;P35579;A0A8I5KYI1;Q5BKV1;A0A8I5KU92;P35749;B1AH99;A0A494C024;A0A2R8Y4C3;REV__S4R3H4;REV__E7EQT4;REV__Q9UKV3	A0A8I5KWT8;P35579	Myosin-9	MYH9		SILAC_Ctrl_Plain_lipos	0.0359383	0.0995152	5935600000	357830000	6371400000	290880000	5615100000	339390000	7570400000	498710000	7661400000	369180000	7350900000	471220000	6722600000	450640000	6447600000	353300000	7545200000	488730000		96	52.8	229.18
-2.9947	-2.9039	-2.90422	-2.93722	-3.01427	-2.84197	-2.82266	-2.81006	-2.76631	P21333;Q60FE5;A0A7P0NMY4;A0A087WWY3;A0A7I2V3E6;F8WE98;H0Y5C6;H0Y5F3;A0A669KBC6;H7C2E7	P21333;Q60FE5;A0A7P0NMY4	Filamin-A	FLNA			0.0568486	0.117326	2262100000	97243000	2758400000	91315000	2118400000	85897000	3195700000	2604000000	2846000000	153110000	2552300000	91179000	3017600000	103300000	2672000000	111820000	2814800000	138140000		99	57.6	280.74
-2.5547	-2.59841	-2.53016	-2.66713	-2.64097	-2.53969	-2.39206	-2.46252	-2.46124	O75369;E7EN95	O75369;E7EN95	Filamin-B	FLNB		SILAC_Ctrl_Plain_lipos	0.0120359	0.059038	3007900000	128330000	3556400000	160250000	2864100000	129880000	4191800000	191730000	4120300000	225080000	3621100000	207710000	3581900000	131710000	3125600000	180210000	4256600000	240300000		112	65	278.16
-2.00833	-2.25463	-2.2037	-2.33934	-2.3215	-2.26986	-2.1481	-2.20803	-2.11179	Q09666;E9PKR9;E9PLK4;E9PQE3;E9PJZ0;E9PJC6;P48552	Q09666	Neuroblast differentiation-associated protein AHNAK	AHNAK			0.0992184	0.170241	5477300000	61479000	6125700000	74029000	5418700000	55415000	7999100000	94609000	6903800000	69857000	6702200000	89491000	7116400000	126860000	5982300000	58638000	6772400000	95631000		188	58.6	629.09
